# Supplementary material for: Plug and play virus-like particles for the generation of anti-toxin antibodies
Source: Toxicon X. 2024 Aug 26;23:100204. doi: 10.1016/j.toxcx.2024.100204 (PMC11401359; doi:10.1016/j.toxcx.2024.100204)
Supplement: Multimedia component 1 [file mmc1.xlsx]

## Sheet: Unique sequences
Supplementary file S1. Unique short chain three finger toxin sequences used to generate peptide arrays
3FTX identifier	Host species	Description	AA sequence
>3FTX_925	B. fasciatus	>sp|P10808.1|3S11_BUNFA_RecName:_Full_Short_neurotoxin_1_AltName:_Full_Toxin_V-II-1	RICLNQQQSTPEDQPTNGQCYIKTDCQNKTWNTHRGSRTDRGCGCPKVKPGINLRCCKTDKCNE
>3FTX_1098	B. flaviceps	>ADF50012.1_short-chain_three_finger_toxin_isoform_4_Bungarus_flaviceps	HTRICYNQQSTTPPTTENCEPGKNVCYKMYFSDHRGTRSSRGCVATCPTNNRYDRVVCCEKDKCNM
>3FTX_1099	B. flaviceps	>ADF50013.1_short-chain_three_finger_toxin_isoform_5_Bungarus_flaviceps	HTRICYNQQSTTPPTTENCEPGKNVCYKMYFSDHRGTRSSRGCVVTCPTNNRYDRVVCCEKDKCNM
>3FTX_920	B. fasciatus	>sp|P0C555.1|3S1RI_BUNFA_RecName:_Full_Neurotoxin_3FTx-RI_Flags:_Precursor	HTRICLNQQSSEPQTTETCPNGEDTCYNKTWNTHRGSRTDRGCGCPKVKPGINLRCCKTDKCNQ
>3FTX_1364	D. angusticeps	>DA_T1380_T2642_1.2989	STMICYTHQSTAPETTTSCGDYFCYKKSWDNHHGHQIIRGCGCPIGKPGIKTQCCKIDKCNY
>3FTX_21	D. jamesoni	>sp|P01419.1|3S110_DENJA_RecName:_Full_Toxin_S5C10	RICYNHQSNTPATTKSCVENSCYKSIWADHRGTIIKRGCGCPRVKSKIKCCKSDNCNL
>3FTX_1355	D. jamesoni	>DJJ_T1960_0.0096_448	NTLICYNDQSVIHPTTKTCRTKFCFKATWPIHKGGQVKRGCGCPKVKDAKLTCCTSDKCNY
>3FTX_274	D. jamesoni	>sp|P01417.1|3S11_DENJA_RecName:_Full_Short_neurotoxin_1	RICYNHQSTTPATTKSCGENSCYKKTWSDHRGTIIERGCGCPKVKQGIHLHCCQSDKCNN
>3FTX_1357	D. jamesoni	>DJK_T1484_0.3161_456	NTLICYNDQSVITSTTKTCRTKFCFKATWPIHKGGQVKRGCGCPKVKDAKLTCCTSDKCNY
>3FTX_1366	D. jamesoni	>DJJ_T0569_0.2439_866	FTTICYTHQSTAPETTTSCGDYFCYKKSWDNHHGHQIIRGCGCPIGKPGIKTQCCKIDKCNA
>3FTX_1367	D. jamesoni	>DJJ_T1225_1.9355_579	YTRICYNHQSTTPATTKSCGENSCYKKTLSDHRGTIIERGCGCPNVKQGIHLHCCQSDKCNN
>3FTX_339	D. jamesoni	>Dendroaspis.jamesoni.jamesoni_T0569_0.2439_866	TTICYTHQSTAPETTTSCGDYFCYKKSWDNHHGHQIIRGCGCPIGKPGIKTQCCKIDKCNA
>3FTX_1370	D. jamesoni	>DJK_T0532_T2409_15.659	YTRICYNHQSTTPATTKSCGENSCYKKTWSDHRGTIIERGCGCPKVKQGIHLHCCQSDKCNK
>3FTX_38	D. polylepis	>pdb|1NTX|A_Chain_A_ALPHA-NEUROTOXIN	ICYNHQSTTRATTKSCEENSCYKKYWRDHRGTIIERGCGCPKVKPGVGIHCCQSDKCNY
>3FTX_273	D. polylepis	>sp|P01416.1|3S11_DENPO_RecName:_Full_Short_neurotoxin_1_AltName:_Full_Neurotoxin_alpha	RICYNHQSTTRATTKSCEENSCYKKYWRDHRGTIIERGCGCPKVKPGVGIHCCQSDKCNY
>3FTX_27	D. polylepis	>DP_T0156_0.1393_1493	ICYTHQSTAPETTTNCGDYFCYKKSWDNHHGHQIIRGCGCPIGKPGIKTQCCKIDKCNY
>3FTX_1354	D. viridis	>DV_T1801_0.0989_398	YTRICYNHQSTTRATTKSCEENSCYKKYWRDHRGTIIERGCGCPKVKPGVGIRCCQSDKCNY
>3FTX_1373	D. viridis	>DV_T0410_0.1088_786	FTTICYTHQSTAPETTTSCGDYFCYKKSWDNHHGHQIIRGCGCPTGKPGIKTQCCKINKCNG
>3FTX_1374	D. viridis	>DV_T0913_1.1303_552	YTRICYNHQSDTPATTKSCVENSCYKSIWADHRGTIIKRGCGCPRVKSKIKIKCCKSDNCNL
>3FTX_1375	D. viridis	>DV_T1436_1.7317_446	YTRICYNHQSTTPATTKSCGENSCYKKTWSDHRGTIIERGCGCPKVKRGVHLHCCQSDKCNN
>3FTX_5	D. viridis	>DV_T2191_0.0215_352	YTRICYNHQSTTPATTKSCGENSCYKKTWRDHRGTIIE
>3FTX_973	D. viridis	>DV_T2795_0.0039_300	GGDACFQCGFTTLFATATGLFFGIFKIIIMLCADHRGTIIERGCGCPKVKQGIHLHCCQSDKCNN
>3FTX_275	D. viridis	>sp|P01418.1|3S11_DENVI_RecName:_Full_Short_neurotoxin_1_AltName:_Full_Neurotoxin_4.11.3	RICYNHQSTTPATTKSCGENSCYKKTWSDHRGTIIERGCGCPKVKRGVHLHCCQSDKCNN
>3FTX_347	H. haemachatus	>H.haemachatus_194_376_459_467_1.0796_3FTX	LECHNQQSSQAPTTKTCSGETNCYKKWWSDHRGTIIERGCGCPKVKPGVKLNCCTTDRCNN
>3FTX_348	H. haemachatus	>H.haemachatus_226_0.00720550775728214_3FTX	LECHNQQSSQTPTTKTCSGETNCYKKWWSDHRGTIIERGCGCPKVKPGVNLNCCRRDRCNN
>3FTX_350	H. haemachatus	>H.haemachatus_317_0.00988303570167645_3FTX	LECHNQQSSQAPTTKTCSGETNCYKKWWSDHRGTIIERGCGCPKVKPGVKLNCCRTDRCNN
>3FTX_351	H. haemachatus	>H.haemachatus_346_0.0115536851412433_3FTX	LECHNQQSSQPPTTKTCSGETNCYKKWWSDHRGTIIERGCGCPKVKPGVNLNCCRTDRCNN
>3FTX_352	H. haemachatus	>H.haemachatus_400_0.00485433615085178_3FTX	LECHNTTSSEEEPPKTCPGETNCYKKVWRDHRGTIIERGCGCPTGKPVIKLNCCTTDKCNN
>3FTX_353	H. haemachatus	>H.haemachatus_463_0.0201208197140491_3FTX	LECHNQQSSQPPTTKTCPGETNCYKKRWRDHRGSITERGCGCPSVKKGIEINCCTTDKCNN
>3FTX_354	H. haemachatus	>H.haemachatus_531_0.165207074584301_3FTX	LECHNQQSSQPPTTKTCPGETNCYKKVWRDHRGTIIERGCGCPTVKPGIKLNCCTTDKCNN
>3FTX_355	H. haemachatus	>H.haemachatus_573_0.169580649528711_3FTX	MICHNQQSSQPPTIKTCPGETNCYKKQWRDHRGTIIERGCGCPSVKKGVGIYCCKTDKCNR
>3FTX_356	H. haemachatus	>H.haemachatus_623_214_414_0.1736_3FTX	LECHNQQSSQTPTTKTCSGETNCYKKWWSDHRGTIIERGCGCPKVKPGVNLNCCTTDRCNN
>3FTX_592	H. haemachatus	>H.haemachatus_1115_0.699210460253856_3FTX	TKICYKQQALQIPIPTVCIGEKYCYKMQWSGNRGTIIKRGCGCPSVKKGIKINCCTTDKCNR
>3FTX_594	H. haemachatus	>H.haemachatus_223_265_282_268_230_208_207_221_315_0.9591_3FTX	TLECHNQQSSETPTTQTCPGETNCYKKQWSDHRGSRTERGCGCPTVKPVIKLKCCTTDRCNK
>3FTX_595	H. haemachatus	>H.haemachatus_272_460_0.5574_3FTX	TLECHNQQSSQPPTTKSCPGETNCYNKRWRDHRGTIIERGCGCPTVKPGIKLKCCTTDRCNN
>3FTX_596	H. haemachatus	>H.haemachatus_311_0.0104231818983763_3FTX	LECHNQQSSQAPTTTGCSGGETNCYKKGWRDHRGYRIERGCGCPSVKKGIEINCCTTDRCNN
>3FTX_597	H. haemachatus	>H.haemachatus_324_356_434_326_0.6517_3FTX	TLECHNQQSSQPPTTTCCSGDTNCYKKRWRDHRGSITERGCGCPTVKKGIEINCCTTDRCNN
>3FTX_598	H. haemachatus	>H.haemachatus_334_0.0115536851412433_3FTX	LECHNQQSSQTPTTTGCSGGETNCYKKWWSDHRGTIIERGCGCPKVKPGVNLNCCTTDRCNN
>3FTX_599	H. haemachatus	>H.haemachatus_397_625_543_562_496_532_491_421_509_7.2240_3FTX	TMICHNQQSSQPPTTKTCPGETNCYKKVWRDHRGTIIERGCGCPTVKPGIKLNCCTTDKCNN
>3FTX_600	H. haemachatus	>H.haemachatus_435_407_0.0697_3FTX	TLECHNQQSSQPPTTTCCSGETNCYKKRWSDHRGYRTERGCGCPSVGNGIEINCCTTDRCNN
>3FTX_601	H. haemachatus	>H.haemachatus_443_408_331_409_327_0.3285_3FTX	LECHNQQSSQTPTTTGCSGGETNCYKKRWRDHRGYRTERGCGCPSVKNGIEINCCTTDRCNN
>3FTX_602	H. haemachatus	>H.haemachatus_466_344_420_436_0.1010_3FTX	LECHNQQSSQTPTTTGCSGGENNCYKKEWRDNRGYRTERGCGCPSVKKGIGINCCTTDRCNN
>3FTX_801	H. haemachatus	>H.haemachatus_411_464_451_426_403_406_1.1493_3FTX	TLECHNQQSSQPPTTTCCSGAETNCYKKRWRDHRGTIIERGCGCPTVKKGIELNCCTTDRCNN
>3FTX_71	H. haemachatus	>H.haemachatus_472_231_333_343_383_445_453_0.9346_3FTX	CHNQQSSEPPTTTRCSGGETNCYKKRWRDHRGYRTERGCGCPTVKKGIELNCCTTDRCNN
>3FTX_921	L. colubrina	>sp|P10455.2|3S1C_LATCO_RecName:_Full_Short_neurotoxin_C_Flags:_Precursor	YTRRCYNQQSSQPKTTKSCPPGENSCYNKQWRDHRGSITERGCGCPKVKPGIKLRCCESEDCNN
>3FTX_922	L. colubrina	>sp|P10456.2|3S1D_LATCO_RecName:_Full_Short_neurotoxin_D_Flags:_Precursor	YTRRCFNQQSSQPKTTKSCPPGENSCYNKQWRDHRGSITERGCGCPKVKPGIKLRCCESEDCNN
>3FTX_923	L. colubrina	>sp|P10457.2|3S12_LATCO_RecName:_Full_Short_neurotoxin_II_Flags:_Precursor	YTRRCYNQQSSQPKTTKSCPPGENSCYNKQWRDHRGSITERGCGCPTVKPGIKLRCCESEDCNN
>3FTX_954	L. colubrina	>sp|Q9YGC7.1|3S15_LATCO_RecName:_Full_Short_neurotoxin_NCA-02/NCA-05/UER-05_Flags:_Precursor	YTRRCFNQQSSQPKTTKSCPLGENSCYNKQWRDHRGSITERGCGCPKVKPGIKLRCCESEDCNN
>3FTX_742	L. crockeri	>sp|P10458.1|3S1C_LATCR_RecName:_Full_Short_neurotoxin_C	RRCFNQQSSQPQTNKSCPPGENSCYRKQWRDHRGTIIERGCGCPTVKPGIKLRCCQSEDCNN
>3FTX_746	L. crockeri	>sp|P25495.1|3S1A_LATCR_RecName:_Full_Short_neurotoxin_A	RRCFNHPSSQPQTNKSCPPGENSCYNKQWRDHRGTIIERGCGCPTVKPGIKLRCCQSDDCNN
>3FTX_747	L. crockeri	>sp|P25496.1|3S1B_LATCR_RecName:_Full_Short_neurotoxin_B	RRCFNHPSSQPQTNKSCPPGENSCYNKQWRDHRGTIIERGCGCPQVKSGIKLRCCQSDDCNN
>3FTX_924	L. laticaudata	>sp|P10459.2|3S1B_LATLA_RecName:_Full_Short_neurotoxin_B_Flags:_Precursor	YTRRCFNHPSSQPQTNKSCPPGENSCYNKQWRDHRGTITERGCGCPQVKSGIKLTCCQSDDCNN
>3FTX_743	L. laticaudata	>sp|P10460.1|3S1C_LATLA_RecName:_Full_Short_neurotoxin_C	RRCFNQQSSQPQTNKSCPPGENSCYRKQWRDHRGTIIERGCGCPTVKPGVKLRCCQSEDCNN
>3FTX_952	L. laticaudata	>sp|Q9YGC2.1|3S11_LATLA_RecName:_Full_Short_neurotoxin_OKI-17/NCA-06_Flags:_Precursor	YTRRCFNHPSSQPQTNKSCPPGENSCYNKQWRDHRGTIIERGCGCPTVKPGIKLTCCQSEDCNN
>3FTX_953	L. laticaudata	>sp|Q9YGC4.1|3S13_LATLA_RecName:_Full_Short_neurotoxin_OKI-01/OKI-19_Flags:_Precursor	YTRRCFNHPSSQPQTNKSCPPGENSCYNKQWRDHRGTITERGCGCPTVKPGIKLTCCQSEDCNN
>3FTX_931	L. semifasciata	>sp|P60775.1|3S1EA_LATSE_RecName:_Full_Erabutoxin_a_Short_ETXA_Short_Ea_AltName:_Full_Short_neurotoxin_1a_Flags:_Precursor	YTRICFNHQSSQPQTTKTCSPGESSCYNKQWSDFRGTIIERGCGCPTVKPGIKLSCCESEVCNN
>3FTX_945	L. semifasciata	>sp|Q7T2I5.1|3S1EC_LATSE_RecName:_Full_Erabutoxin_c_Short_ETXC_Short_Ec_AltName:_Full_Short_neurotoxin_1c_Flags:_Precursor	YTRICFNHQSSQPQTTKTCSPGESSCYHKQWSDFRGTIIERGCGCPTVKPGINLSCCESEVCNN
>3FTX_946	L. semifasciata	>sp|Q90VW1.1|3S1EB_LATSE_RecName:_Full_Erabutoxin_b_Short_ETXB_Short_Eb_AltName:_Full_Short_neurotoxin_1b_Flags:_Precursor	YTRICFNHQSSQPQTTKTCSPGESSCYHKQWSDFRGTIIERGCGCPTVKPGIKLSCCESEVCNN
>3FTX_944	L. laticaudata	>sp|Q7T2I1.1|3S110_LATLA_RecName:_Full_Short_neurotoxin_OKI-10_Flags:_Precursor	YTRRCFNQQSSEPQTNKSCPPGENSCYRKQWRDHRGTIIERGCGCPTVKPGVKLRCCESEDCNN
>3FTX_957	L. laticaudata	>sp|Q9YGW8.1|3S14_LATLA_RecName:_Full_Short_neurotoxin_VAN-29_Flags:_Precursor	YTRRCFNQQSSEPQTNKSCPPGENSCYNKQWRDHRGTIIERGCGCPQVKSGIKLTCCQSDDCNN
>3FTX_958	L. laticaudata	>sp|Q9YGW9.1|3S12_LATLA_RecName:_Full_Short_neurotoxin_VAN-10_Flags:_Precursor	YTRRCFNQQSSEPQTNKSCPPGENSCYNKQWRDHRGTITERGCGCPQVKSGIKLTCCQSDDCNN
>3FTX_716	L. semifasciata	>pdb|1ERA|A_Chain_A_ERABUTOXIN_B	RICFNHQSSQPQTTKTCSPGESSCYHKQWSDFRGTIIERGCGCPTVKPGIKLSCCESEVCNN
>3FTX_960	L. semifasciata	>sp|Q9YGX1.1|3S1ED_LATSE_RecName:_Full_Short_neurotoxin_OKI-Ed_Flags:_Precursor	YTRRCFNQQSSEPQTNKSCPPGENSCYRKQWRDHRGTIIERGCGCPTVKPGIKLRCCESEDCNN
>3FTX_585	M. altirostris	>AED89562.1_putative_three_finger_toxin_precursor_Micrurus_altirostris	HTMICYNQQSSQPPTTTTCSEGQCYKKTWSDHRGTIIERGCACPNVKPGVKISCCSSDKCNG
>3FTX_586	M. altirostris	>AED89565.1_putative_three_finger_toxin_precursor_Micrurus_altirostris	HTMICYNQQSSQPPTTTTCSEGQCYKQRWRDHRGWRTERGCGCPKAIPEVKLNCCKTDRCNG
>3FTX_587	M. altirostris	>AED89574.1_putative_three_finger_toxin_precursor_Micrurus_altirostris	HTMICYNQQSSQPPTTTTCSEGQCYKKSWRDLHGWRTDRGCGCPKTNPGIKFNCCSCNRCNG
>3FTX_889	M. altirostris	>AED89559.1_putative_three_finger_toxin_precursor_Micrurus_altirostris	HTLICYNDFSHTAHTVEHCQKGITTCYMKTWRVHRETVIERGCGCPNVKPGVKLKCCKTDRCNG
>3FTX_890	M. altirostris	>AED89563.1_putative_three_finger_toxin_precursor_Micrurus_altirostris	HTLICYNDHGYIGKTTETCENGMTTCYEERWREARGTRIERGCGCYKVKPGVQMNCCKTDRCNG
>3FTX_891	M. altirostris	>AED89564.1_putative_three_finger_toxin_precursor_Micrurus_altirostris	HTLICYNYWTPLDKTTECCGNGVTTCFAKSWNDHRGRRTDRGCGCPNVKPGIHLNCCKTDRCNG
>3FTX_892	M. altirostris	>AED89566.1_putative_three_finger_toxin_precursor_Micrurus_altirostris	HTLICYNDHGFIGKTTETCENGMTTCYEKRWTEARGTRIDRGCGCPNVKPGVNLNCCKTDRCNG
>3FTX_893	M. altirostris	>AED89568.1_putative_three_finger_toxin_precursor_Micrurus_altirostris	HTLLCYTHMSNSDETTECCQNGMTTCYNKIWSDFRGTVIERGCGCPKTEYRVKITCCQTDKCNR
>3FTX_894	M. altirostris	>AED89571.1_putative_three_finger_toxin_precursor_Micrurus_altirostris	HTLICYNYETPLDKTTECCGNGVTTCFAKSWRDHRGLRTDRGCGCPNVKPGVTINCCKTDRCNG
>3FTX_3	M. frontalis	>sp|P86420.1|3S11_MICFR_RecName:_Full_Frontoxin_I_Short_FTx_I	MICYNHQSSEPPTTKTCSEGQCYKKSWSDHRGTIIERGCACPNVKPGVKIICCRSC
>3FTX_763	M. frontalis	>sp|P86422.1|3S13_MICFR_RecName:_Full_Frontoxin_III_Short_FTx_III	LTCFNDFSPTAHTVEDCQRGITTCYMKTWRVHRETVIERGCGCPKVKPGIRLKCCTGNTCNY
>3FTX_726	M. laticollaris	>sp|K9MCH1.1|3S11_MICLL_RecName:_Full_Three-finger_toxin_A1_Short_MlatA1_AltName:_Full_Short_chain_alpha-neurotoxin_A1_Flags:_Precursor	HTRICYNQQSSQPPTTKTCSEGQCYKKTWRDHRGTIIERGCACPNVKPGIQISCCTSDKCNG
>3FTX_47	M. nigrocinctus	>sp|P80548.1|3S11_MICNI_RecName:_Full_Three-finger_toxin_Mnn_I_AltName:_Full_Neurotoxin_alpha_AltName:_Full_Nicotinic_acetylcholine_receptor-binding_protein_Mnn-9_AltName:_Full_Short_neurotoxin_1	ICHNQQSSQPPTIKTCSEGQCYKKTWRDHRGTISERGCGCPTVKPGIHISCCASDKCNA
>3FTX_44	M. pyrrhocryptus	>sp|P0CAR1.1|3S1D1_MICPY_RecName:_Full_Short_neurotoxin_D1	ICYNQQSSQPPTTKTCSEGQCYKKTWSDHRGTISERGCACPNVKPGVKISCCSSDKCNG
>3FTX_319	N. annulata	>sp|P34075.1|3S11_NAJAN_RecName:_Full_Short_neurotoxin_1	ICYNQPSSQHPTTKACPGEKNCYRKQWSDHRGTIIERGCGCPTVKPGVKLHCCTTEKCNN
>3FTX_366	N. annulifera	>N.annulifera_495_0.0384788381811771_3FTX	MICYKQQSLQFPITTVCPGEKNCYKKQWSGHRGTIIERGCGCPSVKKGIEINCCTTDKCNR
>3FTX_367	N. annulifera	>N.annulifera_500_528_533_493_536_2.5018_3FTX	MICYKQRSLQFPITTVCPGEKNCYKKQWSGHRGTIIERGCGCPSVKKGIEINCCTTDKCNR
>3FTX_605	N. annulifera	>N.annulifera_258_208_0.1636_3FTX	LECHNQQSSQPPTTKTCSPGETNCYKKVWRDHRGTIIERGCGCPTVKPGIKLNCCTTDKCNN
>3FTX_606	N. annulifera	>N.annulifera_317_0.0883352405590021_3FTX	LECHNQQSSQAPTTTGCSGGETNCYKKSWRDHRGYRIERGCGCPSVKKGIEINCCTTDRCNN
>3FTX_368	N. atra	>N.atra_218_0.0365221800176504_3FTX	LECHNQQSSQPPTTTCCSGDTNCYKKRWRDHRGSITERGCGCPTVKKGIEINCCTTDRCNN
>3FTX_37	N. atra	>N.siamensis_502_498_563_811_525_462_494_1.0113_3FTX	CHNQQSSQAPTTKTCSGETNCYKKWWSDHRGTIIERGCGCPKVKPGVKLNCCTTDRCNN
>3FTX_371	N. atra	>N.atra_386_406_381_0.2401_3FTX	LECHNQQSSQAPTTKTCSGETNCYKKWWSDHRGTIIERGCGCPKVKPGVNLNCCRTDRCNN
>3FTX_372	N. atra	>N.atra_430_0.00644358562741219_3FTX	LECHNQQSSQAPTTKTCSGETNCYKKWWSDHRGTIIERGCGCPKVKPGVNLNCCTTDRCNN
>3FTX_610	N. atra	>N.atra_216_0.503052340272082_3FTX	LECHNQQSSQTPTTTGCSGGETNCYKKRWRDHRGYRTERGCGCPIVKNGIESNCCTTDRCNN
>3FTX_612	N. atra	>N.atra_229_0.0365221800176504_3FTX	LECHNQQSSQTPTTTGCSGGETNCYKKRWRDHRGYRTERGCGCPSVRNGIEINCCTTDRCNN
>3FTX_613	N. atra	>N.atra_241_0.503052340272082_3FTX	MECHNQQSSQTPTTTGCSGGETNCYKKWWSDHRGTIIERGCGCPKVKPGVNLNCCTTDRCNN
>3FTX_614	N. atra	>N.atra_263_0.503052340272082_3FTX	LECHDQQSSQTPTTTGCSGGETNCYKKRWRDHRGYRTERGCGCPSVKNGIEINCCTTDRCNN
>3FTX_929	N. atra	>sp|P60770.1|3S1CB_NAJAT_RecName:_Full_Cobrotoxin_Short_CBT_AltName:_Full_Atratoxin_AltName:_Full_Short_neurotoxin_1_Flags:_Precursor	YTLECHNQQSSQTPTTTGCSGGETNCYKKRWRDHRGYRTERGCGCPSVKNGIEINCCTTDRCNN
>3FTX_882	N. atra	>sp|P80958.2|3S1CC_NAJAT_RecName:_Full_Cobrotoxin-b_Short_CBT-b_AltName:_Full_Atratoxin-b_AltName:_Full_Cobrotoxin_III_Short_CBT-III_AltName:_Full_Cobrotoxin_IV_Short_CBT_IV_AltName:_Full_NT3_AltName:r	YTLECHNQQSSQTPTTKTCSGETNCYKKWWSDHRGTIIERGCGCPKVKPGVNLNCCTTDRCNN
>3FTX_567	N. christyi	>sp|P34076.1|3S11_NAJCH_RecName:_Full_Short_neurotoxin_1	ECHNQQSSQPPTTTHCSGGETNCYEKRWHDHRGTIIERGCGCPTVKPGVKLNCCTTDKCNN
>3FTX_381	N. haje	>N.haje.UGA_472_6.17743394398599_3FTX	MICHNQQSSQPPTIKTCPGETNCYKKQWRDHRGTIIERGCGCPSVKKGVGIYCCKTNKCNR
>3FTX_382	N. haje	>N.haje.UGA_553_495_374_332_0.2703_3FTX	MICHNQQSSQRPTIKTCPGETNCYKKRWRDHRGTIIERGCGCPSVKKGVGIYCCKTDKCNR
>3FTX_626	N. haje	>N.haje.UGA_626_718_441_444_306_480_343_379_567_545_378_376_525_7.2850_3FTX	TMICHNQQSSQPPTIKTCPGETNCYKKQWRDHRGTIIERGCGCPSVKKGVGIYCCKTDKCNR
>3FTX_276	N. haje	>sp|P01420.1|3S13_NAJHA_RecName:_Full_Short_neurotoxin_3_AltName:_Full_Toxin_CM-10_AltName:_Full_Toxin_V-NH-I1	ICYKQQSLQFPITTVCPGEKNCYKKQWSGHRGTIIERGCGCPSVKKGIEINCCTTDKCNR
>3FTX_277	N. haje	>sp|P01422.1|3S12_NAJHA_RecName:_Full_Short_neurotoxin_2_AltName:_Full_Toxin_CM-14_AltName:_Full_Toxin_V-N-I2	ICHNQQSSQPPTIKTCPGETNCYKKRWRDHRGTIIERGCGCPSVKKGVGIYCCKTNKCNR
>3FTX_315	N. haje	>sp|P25675.1|3S12_NAJHH_RecName:_Full_Short_neurotoxin_2_AltName:_Full_Toxin_CM-10a	ICHNQQSSQPPTIKTCPGETNCYKKQWRDHRGTIIERGCGCPSVKKGVGIYCCKTDKCNR
>3FTX_630	N. kaouthia	>N.kaouthia_237_0.0144821624689758_3FTX	LECHDQQSSETPTTTGCSGGETNCYKKSWRDHRGYRIERGCGCPSVKKGIEINCCTTDRCNN
>3FTX_631	N. kaouthia	>N.kaouthia_283_0.0328109794319219_3FTX	LECHNQQSIQTPTTTGCSGGETNCYKKRWRDHRGYRTERGCGCPSVKNGIEINCCTTDRCNN
>3FTX_806	N. kaouthia	>N.kaouthia_281_354_0.0725_3FTX	TLECHNQQSSQTPTTTGCSGGETNCYKKRWRDHRGYRTERGCGCPSVRNGIEINCCTTDRCNN
>3FTX_279	N. melanoleuca	>sp|P01424.1|3S11_NAJME_RecName:_Full_Short_neurotoxin_1_AltName:_Full_Neurotoxin_D	ECHNQQSSQPPTTKTCPGETNCYKKQWSDHRGTIIERGCGCPSVKKGVKINCCTTDRCNN
>3FTX_392	N. melanoleuca	>N.melanoleuca_287_350_237_327_334_290_302_306_331_151_340_154_303_278_7.5404_3FTX	MECHNQQSSQPPTTKTCPGETNCYKKQWSDHRGTIIERGCGCPSVKKGVKINCCTTDRCNN
>3FTX_393	N. melanoleuca	>N.melanoleuca_348_428_263_351_172_6.8984_3FTX	MECHNQQSSQAPTTKTCSGETNCYKKWWSDHRGTIIERGCGCPKVKPGVNLNCCTTDRCNN
>3FTX_395	N. melanoleuca	>N.mossambica_370_0.809964970344611_3FTX	TLECHNQQSSQPPTTKTCPGETNCYKKRWRDHRGSITERGCGCPSVKKGIEINCCTTDKCN
>3FTX_637	N. melanoleuca	>N.melanoleuca_164_194_3.3129_3FTX	LECHNQQSSEPPTTTRCSGGETNCYKKRWRDHRGYRTERGCGCPTVKKGIELNCCTTDRCNN
>3FTX_638	N. melanoleuca	>N.melanoleuca_175_1.1028177588484_3FTX	MECHNQQSSQPPTTTHCSGGETNCYEKRWHDHRGTIIERGCGCPTVKPGVKLNCCTTDKCNN
>3FTX_807	N. melanoleuca	>N.melanoleuca_177_1.1028177588484_3FTX	TLECHNQQSSETPTTTGCSGGETNCYKKRWRDHRGYRIERGCGCPSVKKGIEINCCTTDRCNN
>3FTX_398	N. mossambica	>N.mossambica_478_0.0562858665575545_3FTX	KICYKQQALQIPIPTVCIGEKYCYKMQWSGNRGTIIKRGCGCPSVKKGIKINCCTTDKCNR
>3FTX_400	N. mossambica	>N.mossambica_507_0.0481531926038932_3FTX	KICYKQQALQFPIPTVCIGEKYCYKMQWSGNRGTIIKRGCGCPSVKKGIKINCCTTDKCNR
>3FTX_644	N. mossambica	>N.mossambica_192_0.540499470161927_3FTX	LNCHNQMSAQPPTTTRCSRWETNCYKKRWRDHRGYKTERGCGCPTVKKGIQLHCCTSDNCNN
>3FTX_416	N. naja	>N.naja_351_343_0.0558_3FTX	LECHNQQSSQPPTTTCCSGETNCYKKRWSDHRGYRTERGCGCPSVGNGIEINCCTTDRCNN
>3FTX_420	N. naja	>N.naja_454_473_0.4288_3FTX	LECHNQQSSQPPTTKSCPGETNCYNKRWRDHRGTIIERGCGCPTVKPGIKLKCCTTDRCNN
>3FTX_449	N. nigricollis	>N.nigricollis.TGO_387_0.139327577013692_3FTX	MICHNQQSSQPPTIKTCPGETNCYKKRWRDHRGTIIERGCGCPSVKKGVGIYCCKTNKCNR
>3FTX_454	N. nigricollis	>N.nigricollis.TGO_71_0.0253442441136647_3FTX	LECHNQQSSETPTTQTCPGETNCYKKQWSDHRGSRTERGCGCPTVKPVIKLKCCTTDRCNK
>3FTX_472	N. nigricollis	>N.nigricollis.TZA_895_9.95753871178701_3FTX	KICYNQPSSQHPTTKACPGEKNCYRKQWSDHRGTIIERGCGCPTVKPGVKLHCCTTEKCNN
>3FTX_173	N. nigricollis	>N.nigricollis.TGO_393_0.173444788117957_3FTX	MICHNQQSSQPPTIKTCPGETNCYKKQWRDHRGTIIERGCGCPSVKKGVGIYCCKTDKCN
>3FTX_826	N. nigricollis	>N.nigricollis.NGA_93_96_3FTX_0.0954	TLECHNKQSSEPPTTTRCSGGETNCYKKRWRDHRGYRTERGCGCTTVKKGIELNCCTTDRCNK
>3FTX_832	N. nigricollis	>N.nigricollis.TZA_221_0.0768355036140899_3FTX	TLECHNQQSSETPTTTGCSGGETNCYKKSWRDHRGYRIERGCGCPSVKKGIEINCCTTDRCNN
>3FTX_668	N. nivea	>N.nivea_546_0.0313774772438511_3FTX	TKICYKQQALQFPIPTVCIGEKYCYKMQWSGNRGTIIKRGCGCPSVKKGIKINCCTTDKCNR
>3FTX_278	N. nivea	>sp|P01423.1|3S12_NAJNI_RecName:_Full_Short_neurotoxin_2_AltName:_Full_Neurotoxin_beta	ICHNQQSSQRPTIKTCPGETNCYKKRWRDHRGTIIERGCGCPSVKKGVGIYCCKTDKCNR
>3FTX_672	N. nubiae	>N.nubiae_153_0.249266904239218_3FTX	LDCHNQMSAQPPTTTRCSRWETNCYKKRWRDHRGYKTERGCGCPTVKKGIQLHCCTTDNCNN
>3FTX_683	N. pallida	>N.pallida_193_0.0115070885941534_3FTX	LECHNQQSSQTPTTTDCSGGETNCYKKRWRDHRGYRSERGCGCPTVKKGIEINCCTTDRCNN
>3FTX_845	N. philippinensis	>N.philippinensis_485_859_788_833_735_777_0.7468_3FTX	TLECHNQQSSQAPTTTCCPGGETNCYKKWWSGHCGTVIERGCGCPKVKPGVKLNCCRTDRCNN
>3FTX_540	N. siamensis	>N.siamensis_275_230_329_219_840_258_264_317_214_216_1.0174_3FTX	LECHDQQSSQTPTTTGCSGGETNCYKKRWRDHRGYRTERGCGCPSVKNGIEINCCTTDRCN
>3FTX_849	N. siamensis	>N.siamensis_894_0.0634751555339014_3FTX	TLNCHNQMSAQPPTTTRCSRWETNCYKKRWRDHRGYKTERGCGCPTVKKGIQLHCCTSDNCNN
>3FTX_850	N. siamensis	>N.siamensis_921_358_993_412_419_366_372_2.7343_3FTX	TLECHNQQSSQTPTTTGCSGGETNCYKKRWRDHRGYRTERGCGCPSVKNGIEINCCTTDRCNN
>3FTX_918	N. sputatrix	>sp|O57326.1|3S1A3_NAJSP_RecName:_Full_Alpha-neurotoxin_NTX-3_Short_NTX3_Flags:_Precursor	YTLECHNQQSSETPTTTGCSGGETNCYKKRWRDHRGYRIERGCGCPSVKKGIEINCCTTDRCNN
>3FTX_919	N. sputatrix	>sp|O57327.1|3S1A4_NAJSP_RecName:_Full_Alpha-neurotoxin_NTX-4_Short_NTX4_Flags:_Precursor	YTLECHNQQSSQAPTTTGCSGGETNCYKKGWRDHRGYRIERGCGCPSVKKGIEINCCTTDRCNN
>3FTX_955	N. sputatrix	>sp|Q9YGJ5.1|3S1A2_NAJSP_RecName:_Full_Alpha-neurotoxin_NTX-2_Short_NTX2_Flags:_Precursor	YTLECHNQQSSQAPTTTGCSGGETNCYKKSWRDHRGYRIERGCGCPSVKKGIEINCCTTDRCNN
>3FTX_956	N. sputatrix	>sp|Q9YGJ6.1|3S1A1_NAJSP_RecName:_Full_Alpha-neurotoxin_NTX-1_Short_NTX1_Flags:_Precursor	YTLECHNQQSSETPTTTGCSGGETNCYKKSWRDHRGYRIERGCGCPSVKKGIEINCCTTDRCNN
>3FTX_817	N. mossambica	>N.mossambica_91_94_0.1409_3FTX	TLDCHNQQSSEPPTTTRCSSGETNCYKKRWRDHRGYRTERGCGCPTVKKGIQLHCCTTDNCNN
>3FTX_651	N. naja	>N.naja_348_0.0467693786352485_3FTX	LECHNQQSSQPPTTTCCSGAETNCYKKRWRDHRGTIIERGCGCPTVKKGIELNCCTTDRCNN
>3FTX_707	N. siamensis	>N.siamensis_827_380_416_379_1.8140_3FTX	TLECHNQQSSQTPTTKTCSGETNCYKKWWSDHRGTIIERGCGCPKVKPGVNLNCCTTDRCNN
>3FTX_708	N. sumatrana	>N.sumatrana_1064_512_502_514_575_482_448_559_1.2314_3FTX	TLECHNQQSSQAPTTKTCSGETNCYKKWWSDHRGTIIERGCGCPKVKPGVKLNCCTTDRCNN
>3FTX_713	N. sumatrana	>N.sumatrana_557_572_0.1093_3FTX	TLECHNQQSSQAPTTKTCSGETNCYKKWWSDHRGTIIERGCGCPKVKPGVNLNCCTTDRCNN
>3FTX_858	N. sumatrana	>N.sumatrana_410_0.187413136650488_3FTX	TLECHNQQSSQTPTTTDCSGGETNCYKKRWRDHRGYRSERGCGCPTVKKGIEINCCTTDRCNN
>3FTX_48	M. surinamensis	>sp|P86095.1|3S11_MICSU_RecName:_Full_Three-finger_toxin_MS1_AltName:_Full_Short_neurotoxin_MS1	MICYNQQSTEPPTTKTCSEGQCYKKTWSDHRGTIIERGCACPNVKPGVKISCCSSDKCR
>3FTX_327	M. surinamensis	>sp|P86097.1|3S13_MICSU_RecName:_Full_Three-finger_toxin_MS3_AltName:_Full_Short_neurotoxin_MS3	LICYSQMYNEIIKTCENGETTCYSKTWRDHRGTRLEKGCGCPPVKYDMIVKCCKTDRCGN
>3FTX_874	O. hannah	>sp|F5CPE4|3S166_MICAT_Three_finger_toxin_MALT0066C_OS_Micrurus_altirostris_OX_129457_PE_1_SV_1	TLICYNYETPLDKTTECCGNGVTTCFAKSWRDHRGLRTDRGCGCPNVKPGVTINCCKTDRCNG
>3FTX_877	O. hannah	>sp|P01412|3S11A_OPHHA_Weak_toxin_DE-1_OS_Ophiophagus_hannah_OX_8665_PE_1_SV_2	SLICFNQETYRPETTTTCPDGEDTCYSTFWNDHHGVKIERGCGCPRVNPPISIICCKTDKCNN
>3FTX_741	O. scutellatus	>sp|P0CB06.1|3S12_OXYSC_RecName:_Full_Short_neurotoxin_2_Short_SNTX-2	MTCYNQQSSEAKTTTTCSGGVSSCYKKTWSDIRGTIIERGCGCPSVKKGIERICCRTDKCNN
>3FTX_910	O. microlepidotus	>sp|A7X4R5.1|3S13_OXYMI_RecName:_Full_Short_neurotoxin_3FTx-Oxy3_Flags:_Precursor	YTMTCYNQQSSQAKTTTTCSGGVSSCYRKTWSDIRGTIIERGCGCPSVKKGIERICCGTDKCNN
>3FTX_911	O. microlepidotus	>sp|A7X4S0.1|3S14_OXYMI_RecName:_Full_Short_neurotoxin_3FTx-Oxy4_Flags:_Precursor	YTMTCYNQQSSEAKTTTTCSGGVSSCYKETWYDGRGTRIERGCGCPRAKKGIERICCGTDKCNN
>3FTX_942	O. scutellatus	>sp|Q45Z11.1|3S11_OXYSC_RecName:_Full_Short_neurotoxin_1_Short_SNTX-1_AltName:_Full_Toxin_3_Flags:_Precursor	YTMTCYNQQSSEAKTTTTCSGGVSSCYKKTWSDGRGTIIERGCGCPSVKKGIERICCRTDKCNN
>3FTX_23	W. aegyptia	>W.aegyptia_595_0.102916633199606_3FTX	NQQSSEPPTTTRCSGGETNCYKKRWRDHRGYRTERGCGCPSVKKGIELNCCTTDRCNN
>3FTX_583	W. aegyptia	>W.aegyptia_837_0.112600120095725_3FTX	TLECHNQQSSQAPTTKTCSGETNCYKKWWSDHRGTIIERGCGCPKVKPGVNLNCCTTDRCN
>3FTX_785	W. aegyptia	>W.aegyptia_484_4.07962261650115_3FTX	TLECHNKQSSEPPTTTRCSGGETNCYKKRWRDHRGYRTERGCGCTTVKKGIELNCCTTDRCN
>3FTX_786	W. aegyptia	>W.aegyptia_572_633_3.4226_3FTX	LECHNQQSSQAPTTTCCPGGETNCYKKWWSGHCGTVIERGCGCPKVKPGVKLNCCRTDRCNN
>3FTX_788	W. aegyptia	>W.aegyptia_690_1.6907128298282_3FTX	TLECHNQQSSQPPTTKTCPGETNCYKKRWRDHRGSITERGCGCPSVKKGIEINCCTTDKCNN
>3FTX_885	W. aegyptia	>W.aegyptia_259_456_568_296_378_256_321_442_405_234_302_6.5293_3FTX	TFVCHNQQSSQPPTTTNCSGGENKCYKKRWSTHRGTITERGCGCPTVKKGIELHCCTTDQCNL

## Sheet: All sequences
code	Species name	original name	family	subfamily	Region	sequence	duplicate removed?	length
>3FTX_925	B. fasciatus	>sp|P10808.1|3S11_BUNFA_RecName:_Full_Short_neurotoxin_1_AltName:_Full_Toxin_V-II-1	Short-chain subfamily	Type I alpha-neurotoxin sub-subfamily	Asia	RICLNQQQSTPEDQPTNGQCYIKTDCQNKTWNTHRGSRTDRGCGCPKVKPGINLRCCKTDKCNE	>3FTX_925	64
>3FTX_1098	B. flaviceps	>ADF50012.1_short-chain_three_finger_toxin_isoform_4_Bungarus_flaviceps	Short-chain subfamily	Type I alpha-neurotoxin sub-subfamily	Asia	HTRICYNQQSTTPPTTENCEPGKNVCYKMYFSDHRGTRSSRGCVATCPTNNRYDRVVCCEKDKCNM	>3FTX_1098	66
>3FTX_1099	B. flaviceps	>ADF50013.1_short-chain_three_finger_toxin_isoform_5_Bungarus_flaviceps	Short-chain subfamily	Type I alpha-neurotoxin sub-subfamily	Asia	HTRICYNQQSTTPPTTENCEPGKNVCYKMYFSDHRGTRSSRGCVVTCPTNNRYDRVVCCEKDKCNM	>3FTX_1099	66
>3FTX_920	B. fasciatus	>sp|P0C555.1|3S1RI_BUNFA_RecName:_Full_Neurotoxin_3FTx-RI_Flags:_Precursor	Short-chain subfamily	Type I alpha-neurotoxin sub-subfamily	Asia	HTRICLNQQSSEPQTTETCPNGEDTCYNKTWNTHRGSRTDRGCGCPKVKPGINLRCCKTDKCNQ	>3FTX_920	64
>3FTX_1364	D. angusticeps	>DA_T1380_T2642_1.2989	Short-chain subfamily	Type I alpha-neurotoxin sub-subfamily	Africa	STMICYTHQSTAPETTTSCGDYFCYKKSWDNHHGHQIIRGCGCPIGKPGIKTQCCKIDKCNY	>3FTX_1364	81
>3FTX_21	D. jamesoni	>sp|P01419.1|3S110_DENJA_RecName:_Full_Toxin_S5C10	Short-chain subfamily	Type I alpha-neurotoxin sub-subfamily	Africa	RICYNHQSNTPATTKSCVENSCYKSIWADHRGTIIKRGCGCPRVKSKIKCCKSDNCNL	>3FTX_21	58
>3FTX_1355	D. jamesoni	>DJJ_T1960_0.0096_448	Short-chain subfamily	Type I alpha-neurotoxin sub-subfamily	Africa	MKTLLLTLLVVTIMCLDLANTLICYNDQSVIHPTTKTCRTKFCFKATWPIHKGGQVKRGCGCPKVKDAKLTCCTSDKCNY	>3FTX_1355	80
>3FTX_274	D. jamesoni	>sp|P01417.1|3S11_DENJA_RecName:_Full_Short_neurotoxin_1	Short-chain subfamily	Type I alpha-neurotoxin sub-subfamily	Africa	RICYNHQSTTPATTKSCGENSCYKKTWSDHRGTIIERGCGCPKVKQGIHLHCCQSDKCNN	>3FTX_274	60
>3FTX_1357	D. jamesoni	>DJK_T1484_0.3161_456	Short-chain subfamily	Type I alpha-neurotoxin sub-subfamily	Africa	MKTLLLTLLVVTIMCLDLANTLICYNDQSVITSTTKTCRTKFCFKATWPIHKGGQVKRGCGCPKVKDAKLTCCTSDKCNY	>3FTX_1357	80
>3FTX_1366	D. jamesoni	>DJJ_T0569_0.2439_866	Short-chain subfamily	Type I alpha-neurotoxin sub-subfamily	Africa	FTTICYTHQSTAPETTTSCGDYFCYKKSWDNHHGHQIIRGCGCPIGKPGIKTQCCKIDKCNA	>3FTX_1366	81
>3FTX_1367	D. jamesoni	>DJJ_T1225_1.9355_579	Short-chain subfamily	Type I alpha-neurotoxin sub-subfamily	Africa	YTRICYNHQSTTPATTKSCGENSCYKKTLSDHRGTIIERGCGCPNVKQGIHLHCCQSDKCNN	>3FTX_1367	81
>3FTX_339	D. jamesoni	>Dendroaspis.jamesoni.jamesoni_T0569_0.2439_866	Short-chain subfamily	Type I alpha-neurotoxin sub-subfamily	Africa	TTICYTHQSTAPETTTSCGDYFCYKKSWDNHHGHQIIRGCGCPIGKPGIKTQCCKIDKCNA	>3FTX_339	61
>3FTX_1370	D. jamesoni	>DJK_T0532_T2409_15.659	Short-chain subfamily	Type I alpha-neurotoxin sub-subfamily	Africa	YTRICYNHQSTTPATTKSCGENSCYKKTWSDHRGTIIERGCGCPKVKQGIHLHCCQSDKCNK	>3FTX_1370	81
>3FTX_38	D. polylepis	>pdb|1NTX|A_Chain_A_ALPHA-NEUROTOXIN	Short-chain subfamily	Type I alpha-neurotoxin sub-subfamily		ICYNHQSTTRATTKSCEENSCYKKYWRDHRGTIIERGCGCPKVKPGVGIHCCQSDKCNY	duplicate seq	59
>3FTX_39	D. polylepis	>pdb|1NTX|A_Chain_A_ALPHA-NEUROTOXIN(2)	Short-chain subfamily	Type I alpha-neurotoxin sub-subfamily		ICYNHQSTTRATTKSCEENSCYKKYWRDHRGTIIERGCGCPKVKPGVGIHCCQSDKCNY	duplicate seq	59
>3FTX_273	D. polylepis	>sp|P01416.1|3S11_DENPO_RecName:_Full_Short_neurotoxin_1_AltName:_Full_Neurotoxin_alpha	Short-chain subfamily	Type I alpha-neurotoxin sub-subfamily	Africa	RICYNHQSTTRATTKSCEENSCYKKYWRDHRGTIIERGCGCPKVKPGVGIHCCQSDKCNY	duplicate seq	60
>3FTX_27	D. polylepis	>DP_T0156_0.1393_1493	Short-chain subfamily	Type I alpha-neurotoxin sub-subfamily	Africa	ICYTHQSTAPETTTNCGDYFCYKKSWDNHHGHQIIRGCGCPIGKPGIKTQCCKIDKCNY	>3FTX_27	59
>3FTX_61	D. polylepis	>DP_T1284_4.084_601	Short-chain subfamily	Type I alpha-neurotoxin sub-subfamily	Africa	RICYNHQSTTRATTKSCEENSCYKKYWRDHRGTIIERGCGCPKVKPGVGIHCCQSDKCNY	duplicate seq	60
>3FTX_1354	D. viridis	>DV_T1801_0.0989_398	Short-chain subfamily	Type I alpha-neurotoxin sub-subfamily	Africa	YTRICYNHQSTTRATTKSCEENSCYKKYWRDHRGTIIERGCGCPKVKPGVGIRCCQSDKCNY	>3FTX_1354	79
>3FTX_1360	D. viridis	>DV_T1138_0.0577_500	Short-chain subfamily	Type I alpha-neurotoxin sub-subfamily	Africa	NTLICYNDQSVIHPTTKTCRTKFCFKATWPIHKGGQVKRGCGCPKVKDAKLTCCTSDKCNY	>3FTX_1360	80
>3FTX_1373	D. viridis	>DV_T0410_0.1088_786	Short-chain subfamily	Type I alpha-neurotoxin sub-subfamily	Africa	FTTICYTHQSTAPETTTSCGDYFCYKKSWDNHHGHQIIRGCGCPTGKPGIKTQCCKINKCNG	>3FTX_1373	81
>3FTX_1374	D. viridis	>DV_T0913_1.1303_552	Short-chain subfamily	Type I alpha-neurotoxin sub-subfamily	Africa	YTRICYNHQSDTPATTKSCVENSCYKSIWADHRGTIIKRGCGCPRVKSKIKIKCCKSDNCNL	>3FTX_1374	81
>3FTX_1375	D. viridis	>DV_T1436_1.7317_446	Short-chain subfamily	Type I alpha-neurotoxin sub-subfamily	Africa	YTRICYNHQSTTPATTKSCGENSCYKKTWSDHRGTIIERGCGCPKVKRGVHLHCCQSDKCNN	>3FTX_1375	81
>3FTX_5	D. viridis	>DV_T2191_0.0215_352	Short-chain subfamily	Type I alpha-neurotoxin sub-subfamily	Africa	YTRICYNHQSTTPATTKSCGENSCYKKTWRDHRGTIIE	>3FTX_5	57
>3FTX_973	D. viridis	>DV_T2795_0.0039_300	Short-chain subfamily	Type I alpha-neurotoxin sub-subfamily	Africa	GGDACFQCGFTTLFATATGLFFGIFKIIIMLCADHRGTIIERGCGCPKVKQGIHLHCCQSDKCNN	>3FTX_973	65
>3FTX_275	D. viridis	>sp|P01418.1|3S11_DENVI_RecName:_Full_Short_neurotoxin_1_AltName:_Full_Neurotoxin_4.11.3	Short-chain subfamily	Type I alpha-neurotoxin sub-subfamily	Africa	RICYNHQSTTPATTKSCGENSCYKKTWSDHRGTIIERGCGCPKVKRGVHLHCCQSDKCNN	>3FTX_275	60
>3FTX_347	H. haemachatus	>H.haemachatus_194_376_459_467_1.0796_3FTX	Short-chain subfamily	Type I alpha-neurotoxin sub-subfamily	Africa	LECHNQQSSQAPTTKTCSGETNCYKKWWSDHRGTIIERGCGCPKVKPGVKLNCCTTDRCNN	duplicate seq	61
>3FTX_348	H. haemachatus	>H.haemachatus_226_0.00720550775728214_3FTX	Short-chain subfamily	Type I alpha-neurotoxin sub-subfamily	Africa	LECHNQQSSQTPTTKTCSGETNCYKKWWSDHRGTIIERGCGCPKVKPGVNLNCCRRDRCNN	duplicate seq	61
>3FTX_350	H. haemachatus	>H.haemachatus_317_0.00988303570167645_3FTX	Short-chain subfamily	Type I alpha-neurotoxin sub-subfamily	Africa	LECHNQQSSQAPTTKTCSGETNCYKKWWSDHRGTIIERGCGCPKVKPGVKLNCCRTDRCNN	duplicate seq	61
>3FTX_351	H. haemachatus	>H.haemachatus_346_0.0115536851412433_3FTX	Short-chain subfamily	Type I alpha-neurotoxin sub-subfamily	Africa	LECHNQQSSQPPTTKTCSGETNCYKKWWSDHRGTIIERGCGCPKVKPGVNLNCCRTDRCNN	duplicate seq	61
>3FTX_352	H. haemachatus	>H.haemachatus_400_0.00485433615085178_3FTX	Short-chain subfamily	Type I alpha-neurotoxin sub-subfamily	Africa	LECHNTTSSEEEPPKTCPGETNCYKKVWRDHRGTIIERGCGCPTGKPVIKLNCCTTDKCNN	>3FTX_352	61
>3FTX_353	H. haemachatus	>H.haemachatus_463_0.0201208197140491_3FTX	Short-chain subfamily	Type I alpha-neurotoxin sub-subfamily	Africa	LECHNQQSSQPPTTKTCPGETNCYKKRWRDHRGSITERGCGCPSVKKGIEINCCTTDKCNN	duplicate seq	61
>3FTX_354	H. haemachatus	>H.haemachatus_531_0.165207074584301_3FTX	Short-chain subfamily	Type I alpha-neurotoxin sub-subfamily	Africa	LECHNQQSSQPPTTKTCPGETNCYKKVWRDHRGTIIERGCGCPTVKPGIKLNCCTTDKCNN	duplicate seq	61
>3FTX_355	H. haemachatus	>H.haemachatus_573_0.169580649528711_3FTX	Short-chain subfamily	Type I alpha-neurotoxin sub-subfamily	Africa	MICHNQQSSQPPTIKTCPGETNCYKKQWRDHRGTIIERGCGCPSVKKGVGIYCCKTDKCNR	duplicate seq	61
>3FTX_356	H. haemachatus	>H.haemachatus_623_214_414_0.1736_3FTX	Short-chain subfamily	Type I alpha-neurotoxin sub-subfamily	Africa	LECHNQQSSQTPTTKTCSGETNCYKKWWSDHRGTIIERGCGCPKVKPGVNLNCCTTDRCNN	duplicate seq	61
>3FTX_362	H. haemachatus	>N.annulifera_260_0.134994375521961_3FTX	Short-chain subfamily	Type I alpha-neurotoxin sub-subfamily	Africa	LECHNQQSSQTPTTKTCSGETNCYKKWWSDHRGTIIERGCGCPKVKPGVNLNCCRRDRCNN	duplicate seq	61
>3FTX_363	H. haemachatus	>N.annulifera_301_318_221_231_237_289_0.2890_3FTX	Short-chain subfamily	Type I alpha-neurotoxin sub-subfamily	Africa	LECHNQQSSQPPTTKTCPGETNCYKKVWRDHRGTIIERGCGCPTVKPGIKLNCCTTDKCNN	duplicate seq	61
>3FTX_592	H. haemachatus	>H.haemachatus_1115_0.699210460253856_3FTX	Short-chain subfamily	Type I alpha-neurotoxin sub-subfamily	Africa	TKICYKQQALQIPIPTVCIGEKYCYKMQWSGNRGTIIKRGCGCPSVKKGIKINCCTTDKCNR	duplicate seq	62
>3FTX_594	H. haemachatus	>H.haemachatus_223_265_282_268_230_208_207_221_315_0.9591_3FTX	Short-chain subfamily	Type I alpha-neurotoxin sub-subfamily	Africa	TLECHNQQSSETPTTQTCPGETNCYKKQWSDHRGSRTERGCGCPTVKPVIKLKCCTTDRCNK	duplicate seq	62
>3FTX_595	H. haemachatus	>H.haemachatus_272_460_0.5574_3FTX	Short-chain subfamily	Type I alpha-neurotoxin sub-subfamily	Africa	TLECHNQQSSQPPTTKSCPGETNCYNKRWRDHRGTIIERGCGCPTVKPGIKLKCCTTDRCNN	duplicate seq	62
>3FTX_596	H. haemachatus	>H.haemachatus_311_0.0104231818983763_3FTX	Short-chain subfamily	Type I alpha-neurotoxin sub-subfamily	Africa	LECHNQQSSQAPTTTGCSGGETNCYKKGWRDHRGYRIERGCGCPSVKKGIEINCCTTDRCNN	duplicate seq	62
>3FTX_597	H. haemachatus	>H.haemachatus_324_356_434_326_0.6517_3FTX	Short-chain subfamily	Type I alpha-neurotoxin sub-subfamily	Africa	TLECHNQQSSQPPTTTCCSGDTNCYKKRWRDHRGSITERGCGCPTVKKGIEINCCTTDRCNN	duplicate seq	62
>3FTX_598	H. haemachatus	>H.haemachatus_334_0.0115536851412433_3FTX	Short-chain subfamily	Type I alpha-neurotoxin sub-subfamily	Africa	LECHNQQSSQTPTTTGCSGGETNCYKKWWSDHRGTIIERGCGCPKVKPGVNLNCCTTDRCNN	>3FTX_598	62
>3FTX_599	H. haemachatus	>H.haemachatus_397_625_543_562_496_532_491_421_509_7.2240_3FTX	Short-chain subfamily	Type I alpha-neurotoxin sub-subfamily	Africa	TMICHNQQSSQPPTTKTCPGETNCYKKVWRDHRGTIIERGCGCPTVKPGIKLNCCTTDKCNN	duplicate seq	62
>3FTX_600	H. haemachatus	>H.haemachatus_435_407_0.0697_3FTX	Short-chain subfamily	Type I alpha-neurotoxin sub-subfamily	Africa	TLECHNQQSSQPPTTTCCSGETNCYKKRWSDHRGYRTERGCGCPSVGNGIEINCCTTDRCNN	duplicate seq	62
>3FTX_601	H. haemachatus	>H.haemachatus_443_408_331_409_327_0.3285_3FTX	Short-chain subfamily	Type I alpha-neurotoxin sub-subfamily	Africa	LECHNQQSSQTPTTTGCSGGETNCYKKRWRDHRGYRTERGCGCPSVKNGIEINCCTTDRCNN	duplicate seq	62
>3FTX_602	H. haemachatus	>H.haemachatus_466_344_420_436_0.1010_3FTX	Short-chain subfamily	Type I alpha-neurotoxin sub-subfamily	Africa	LECHNQQSSQTPTTTGCSGGENNCYKKEWRDNRGYRTERGCGCPSVKKGIGINCCTTDRCNN	duplicate seq	62
>3FTX_801	H. haemachatus	>H.haemachatus_411_464_451_426_403_406_1.1493_3FTX	Short-chain subfamily	Type I alpha-neurotoxin sub-subfamily	Africa	TLECHNQQSSQPPTTTCCSGAETNCYKKRWRDHRGTIIERGCGCPTVKKGIELNCCTTDRCNN	duplicate seq	63
>3FTX_71	H. haemachatus	>H.haemachatus_472_231_333_343_383_445_453_0.9346_3FTX	Short-chain subfamily	Type I alpha-neurotoxin sub-subfamily	Africa	CHNQQSSEPPTTTRCSGGETNCYKKRWRDHRGYRTERGCGCPTVKKGIELNCCTTDRCNN	>3FTX_71	60
>3FTX_921	L. colubrina	>sp|P10455.2|3S1C_LATCO_RecName:_Full_Short_neurotoxin_C_Flags:_Precursor	Short-chain subfamily	Type I alpha-neurotoxin sub-subfamily	Asia	YTRRCYNQQSSQPKTTKSCPPGENSCYNKQWRDHRGSITERGCGCPKVKPGIKLRCCESEDCNN	>3FTX_921	64
>3FTX_922	L. colubrina	>sp|P10456.2|3S1D_LATCO_RecName:_Full_Short_neurotoxin_D_Flags:_Precursor	Short-chain subfamily	Type I alpha-neurotoxin sub-subfamily	Asia	YTRRCFNQQSSQPKTTKSCPPGENSCYNKQWRDHRGSITERGCGCPKVKPGIKLRCCESEDCNN	>3FTX_922	64
>3FTX_923	L. colubrina	>sp|P10457.2|3S12_LATCO_RecName:_Full_Short_neurotoxin_II_Flags:_Precursor	Short-chain subfamily	Type I alpha-neurotoxin sub-subfamily	Asia	YTRRCYNQQSSQPKTTKSCPPGENSCYNKQWRDHRGSITERGCGCPTVKPGIKLRCCESEDCNN	>3FTX_923	64
>3FTX_954	L. colubrina	>sp|Q9YGC7.1|3S15_LATCO_RecName:_Full_Short_neurotoxin_NCA-02/NCA-05/UER-05_Flags:_Precursor	Short-chain subfamily	Type I alpha-neurotoxin sub-subfamily	Asia	YTRRCFNQQSSQPKTTKSCPLGENSCYNKQWRDHRGSITERGCGCPKVKPGIKLRCCESEDCNN	duplicate seq	64
>3FTX_742	L. crockeri	>sp|P10458.1|3S1C_LATCR_RecName:_Full_Short_neurotoxin_C	Short-chain subfamily	Type I alpha-neurotoxin sub-subfamily	Asia	RRCFNQQSSQPQTNKSCPPGENSCYRKQWRDHRGTIIERGCGCPTVKPGIKLRCCQSEDCNN	>3FTX_742	62
>3FTX_746	L. crockeri	>sp|P25495.1|3S1A_LATCR_RecName:_Full_Short_neurotoxin_A	Short-chain subfamily	Type I alpha-neurotoxin sub-subfamily	Asia	RRCFNHPSSQPQTNKSCPPGENSCYNKQWRDHRGTIIERGCGCPTVKPGIKLRCCQSDDCNN	>3FTX_746	62
>3FTX_747	L. crockeri	>sp|P25496.1|3S1B_LATCR_RecName:_Full_Short_neurotoxin_B	Short-chain subfamily	Type I alpha-neurotoxin sub-subfamily	Asia	RRCFNHPSSQPQTNKSCPPGENSCYNKQWRDHRGTIIERGCGCPQVKSGIKLRCCQSDDCNN	>3FTX_747	62
>3FTX_924	L. laticaudata	>sp|P10459.2|3S1B_LATLA_RecName:_Full_Short_neurotoxin_B_Flags:_Precursor	Short-chain subfamily	Type I alpha-neurotoxin sub-subfamily	Asia	YTRRCFNHPSSQPQTNKSCPPGENSCYNKQWRDHRGTITERGCGCPQVKSGIKLTCCQSDDCNN	>3FTX_924	64
>3FTX_743	L. laticaudata	>sp|P10460.1|3S1C_LATLA_RecName:_Full_Short_neurotoxin_C	Short-chain subfamily	Type I alpha-neurotoxin sub-subfamily	Asia	RRCFNQQSSQPQTNKSCPPGENSCYRKQWRDHRGTIIERGCGCPTVKPGVKLRCCQSEDCNN	>3FTX_743	62
>3FTX_952	L. laticaudata	>sp|Q9YGC2.1|3S11_LATLA_RecName:_Full_Short_neurotoxin_OKI-17/NCA-06_Flags:_Precursor	Short-chain subfamily	Type I alpha-neurotoxin sub-subfamily	Asia	YTRRCFNHPSSQPQTNKSCPPGENSCYNKQWRDHRGTIIERGCGCPTVKPGIKLTCCQSEDCNN	>3FTX_952	64
>3FTX_953	L. laticaudata	>sp|Q9YGC4.1|3S13_LATLA_RecName:_Full_Short_neurotoxin_OKI-01/OKI-19_Flags:_Precursor	Short-chain subfamily	Type I alpha-neurotoxin sub-subfamily	Asia	YTRRCFNHPSSQPQTNKSCPPGENSCYNKQWRDHRGTITERGCGCPTVKPGIKLTCCQSEDCNN	>3FTX_953	64
>3FTX_931	L. semifasciata	>sp|P60775.1|3S1EA_LATSE_RecName:_Full_Erabutoxin_a_Short_ETXA_Short_Ea_AltName:_Full_Short_neurotoxin_1a_Flags:_Precursor	Short-chain subfamily	Type I alpha-neurotoxin sub-subfamily	Asia	YTRICFNHQSSQPQTTKTCSPGESSCYNKQWSDFRGTIIERGCGCPTVKPGIKLSCCESEVCNN	>3FTX_931	64
>3FTX_945	L. semifasciata	>sp|Q7T2I5.1|3S1EC_LATSE_RecName:_Full_Erabutoxin_c_Short_ETXC_Short_Ec_AltName:_Full_Short_neurotoxin_1c_Flags:_Precursor	Short-chain subfamily	Type I alpha-neurotoxin sub-subfamily	Asia	YTRICFNHQSSQPQTTKTCSPGESSCYHKQWSDFRGTIIERGCGCPTVKPGINLSCCESEVCNN	>3FTX_945	64
>3FTX_946	L. semifasciata	>sp|Q90VW1.1|3S1EB_LATSE_RecName:_Full_Erabutoxin_b_Short_ETXB_Short_Eb_AltName:_Full_Short_neurotoxin_1b_Flags:_Precursor	Short-chain subfamily	Type I alpha-neurotoxin sub-subfamily	Asia	YTRICFNHQSSQPQTTKTCSPGESSCYHKQWSDFRGTIIERGCGCPTVKPGIKLSCCESEVCNN	>3FTX_946	64
>3FTX_959	L. colubrina	>sp|Q9YGX0.1|3S14_LATCO_RecName:_Full_Short_neurotoxin_NCA-04_Flags:_Precursor	Short-chain subfamily	Type I alpha-neurotoxin sub-subfamily	Asia	YTRRCFNQQSSQPKTTKSCPLGENSCYNKQWRDHRGSITERGCGCPKVKPGIKLRCCESEDCNN	duplicate seq	64
>3FTX_944	L. laticaudata	>sp|Q7T2I1.1|3S110_LATLA_RecName:_Full_Short_neurotoxin_OKI-10_Flags:_Precursor	Short-chain subfamily	Type I alpha-neurotoxin sub-subfamily	Asia	YTRRCFNQQSSEPQTNKSCPPGENSCYRKQWRDHRGTIIERGCGCPTVKPGVKLRCCESEDCNN	>3FTX_944	64
>3FTX_957	L. laticaudata	>sp|Q9YGW8.1|3S14_LATLA_RecName:_Full_Short_neurotoxin_VAN-29_Flags:_Precursor	Short-chain subfamily	Type I alpha-neurotoxin sub-subfamily	Asia	YTRRCFNQQSSEPQTNKSCPPGENSCYNKQWRDHRGTIIERGCGCPQVKSGIKLTCCQSDDCNN	>3FTX_957	64
>3FTX_958	L. laticaudata	>sp|Q9YGW9.1|3S12_LATLA_RecName:_Full_Short_neurotoxin_VAN-10_Flags:_Precursor	Short-chain subfamily	Type I alpha-neurotoxin sub-subfamily	Asia	YTRRCFNQQSSEPQTNKSCPPGENSCYNKQWRDHRGTITERGCGCPQVKSGIKLTCCQSDDCNN	>3FTX_958	64
>3FTX_716	L. semifasciata	>pdb|1ERA|A_Chain_A_ERABUTOXIN_B	Short-chain subfamily	Type I alpha-neurotoxin sub-subfamily		RICFNHQSSQPQTTKTCSPGESSCYHKQWSDFRGTIIERGCGCPTVKPGIKLSCCESEVCNN	duplicate seq	62
>3FTX_718	L. semifasciata	>pdb|1FRA|A_Chain_A_ERABUTOXIN_B	Short-chain subfamily	Type I alpha-neurotoxin sub-subfamily		RICFNHQSSQPQTTKTCSPGESSCYHKQWSDFRGTIIERGCGCPTVKPGIKLSCCESEVCNN	duplicate seq	62
>3FTX_960	L. semifasciata	>sp|Q9YGX1.1|3S1ED_LATSE_RecName:_Full_Short_neurotoxin_OKI-Ed_Flags:_Precursor	Short-chain subfamily	Type I alpha-neurotoxin sub-subfamily	Asia	YTRRCFNQQSSEPQTNKSCPPGENSCYRKQWRDHRGTIIERGCGCPTVKPGIKLRCCESEDCNN	>3FTX_960	64
>3FTX_585	M. altirostris	>AED89562.1_putative_three_finger_toxin_precursor_Micrurus_altirostris	Short-chain subfamily	Type I alpha-neurotoxin sub-subfamily	Latin America	HTMICYNQQSSQPPTTTTCSEGQCYKKTWSDHRGTIIERGCACPNVKPGVKISCCSSDKCNG	duplicate seq	62
>3FTX_586	M. altirostris	>AED89565.1_putative_three_finger_toxin_precursor_Micrurus_altirostris	Short-chain subfamily	Type I alpha-neurotoxin sub-subfamily	Latin America	HTMICYNQQSSQPPTTTTCSEGQCYKQRWRDHRGWRTERGCGCPKAIPEVKLNCCKTDRCNG	duplicate seq	62
>3FTX_587	M. altirostris	>AED89574.1_putative_three_finger_toxin_precursor_Micrurus_altirostris	Short-chain subfamily	Type I alpha-neurotoxin sub-subfamily	Latin America	HTMICYNQQSSQPPTTTTCSEGQCYKKSWRDLHGWRTDRGCGCPKTNPGIKFNCCSCNRCNG	>3FTX_587	62
>3FTX_889	M. altirostris	>AED89559.1_putative_three_finger_toxin_precursor_Micrurus_altirostris	Short-chain subfamily	Type I alpha-neurotoxin sub-subfamily	Latin America	HTLICYNDFSHTAHTVEHCQKGITTCYMKTWRVHRETVIERGCGCPNVKPGVKLKCCKTDRCNG	>3FTX_889	64
>3FTX_890	M. altirostris	>AED89563.1_putative_three_finger_toxin_precursor_Micrurus_altirostris	Short-chain subfamily	Type I alpha-neurotoxin sub-subfamily	Latin America	HTLICYNDHGYIGKTTETCENGMTTCYEERWREARGTRIERGCGCYKVKPGVQMNCCKTDRCNG	duplicate seq	64
>3FTX_891	M. altirostris	>AED89564.1_putative_three_finger_toxin_precursor_Micrurus_altirostris	Short-chain subfamily	Type I alpha-neurotoxin sub-subfamily	Latin America	HTLICYNYWTPLDKTTECCGNGVTTCFAKSWNDHRGRRTDRGCGCPNVKPGIHLNCCKTDRCNG	duplicate seq	64
>3FTX_892	M. altirostris	>AED89566.1_putative_three_finger_toxin_precursor_Micrurus_altirostris	Short-chain subfamily	Type I alpha-neurotoxin sub-subfamily	Latin America	HTLICYNDHGFIGKTTETCENGMTTCYEKRWTEARGTRIDRGCGCPNVKPGVNLNCCKTDRCNG	duplicate seq	64
>3FTX_893	M. altirostris	>AED89568.1_putative_three_finger_toxin_precursor_Micrurus_altirostris	Short-chain subfamily	Type I alpha-neurotoxin sub-subfamily	Latin America	HTLLCYTHMSNSDETTECCQNGMTTCYNKIWSDFRGTVIERGCGCPKTEYRVKITCCQTDKCNR	>3FTX_893	64
>3FTX_894	M. altirostris	>AED89571.1_putative_three_finger_toxin_precursor_Micrurus_altirostris	Short-chain subfamily	Type I alpha-neurotoxin sub-subfamily	Latin America	HTLICYNYETPLDKTTECCGNGVTTCFAKSWRDHRGLRTDRGCGCPNVKPGVTINCCKTDRCNG	duplicate seq	64
>3FTX_724	M. altirostris	>sp|F5CPD5.1|3S151_MICAT_RecName:_Full_Three_finger_toxin_MALT0051C_AltName:_Full_MALT0051C_Flags:_Precursor	Short-chain subfamily	Type I alpha-neurotoxin sub-subfamily	Latin America	HTMICYNQQSSQPPTTTTCSEGQCYKKTWSDHRGTIIERGCACPNVKPGVKISCCSSDKCNG	duplicate seq	62
>3FTX_914	M. altirostris	>sp|F5CPD6.1|3S152_MICAT_RecName:_Full_Three_finger_toxin_MALT0052C_AltName:_Full_MALT0052C_Flags:_Precursor	Short-chain subfamily	Type I alpha-neurotoxin sub-subfamily	Latin America	HTLICYNDHGYIGKTTETCENGMTTCYEERWREARGTRIERGCGCYKVKPGVQMNCCKTDRCNG	duplicate seq	64
>3FTX_915	M. altirostris	>sp|F5CPD7.1|3S154_MICAT_RecName:_Full_Three_finger_toxin_MALT0054C_AltName:_Full_MALT0054C_Flags:_Precursor	Short-chain subfamily	Type I alpha-neurotoxin sub-subfamily	Latin America	HTLICYNYWTPLDKTTECCGNGVTTCFAKSWNDHRGRRTDRGCGCPNVKPGIHLNCCKTDRCNG	duplicate seq	64
>3FTX_725	M. altirostris	>sp|F5CPD8.1|3S157_MICAT_RecName:_Full_Three_finger_toxin_MALT0057C_AltName:_Full_MALT0057C_Flags:_Precursor	Short-chain subfamily	Type I alpha-neurotoxin sub-subfamily	Latin America	HTMICYNQQSSQPPTTTTCSEGQCYKQRWRDHRGWRTERGCGCPKAIPEVKLNCCKTDRCNG	duplicate seq	62
>3FTX_916	M. altirostris	>sp|F5CPD9.1|3S158_MICAT_RecName:_Full_Three_finger_toxin_MALT0058C_Flags:_Precursor	Short-chain subfamily	Type I alpha-neurotoxin sub-subfamily	Latin America	HTLICYNDHGFIGKTTETCENGMTTCYEKRWTEARGTRIDRGCGCPNVKPGVNLNCCKTDRCNG	duplicate seq	64
>3FTX_917	M. altirostris	>sp|F5CPE4.1|3S166_MICAT_RecName:_Full_Three_finger_toxin_MALT0066C_AltName:_Full_MALT0066C_Flags:_Precursor	Short-chain subfamily	Type I alpha-neurotoxin sub-subfamily	Latin America	HTLICYNYETPLDKTTECCGNGVTTCFAKSWRDHRGLRTDRGCGCPNVKPGVTINCCKTDRCNG	duplicate seq	64
>3FTX_3	M. frontalis	>sp|P86420.1|3S11_MICFR_RecName:_Full_Frontoxin_I_Short_FTx_I	Short-chain subfamily	Type I alpha-neurotoxin sub-subfamily	Latin America	MICYNHQSSEPPTTKTCSEGQCYKKSWSDHRGTIIERGCACPNVKPGVKIICCRSC	>3FTX_3	56
>3FTX_763	M. frontalis	>sp|P86422.1|3S13_MICFR_RecName:_Full_Frontoxin_III_Short_FTx_III	Short-chain subfamily	Type I alpha-neurotoxin sub-subfamily	Latin America	LTCFNDFSPTAHTVEDCQRGITTCYMKTWRVHRETVIERGCGCPKVKPGIRLKCCTGNTCNY	>3FTX_763	62
>3FTX_726	M. laticollaris	>sp|K9MCH1.1|3S11_MICLL_RecName:_Full_Three-finger_toxin_A1_Short_MlatA1_AltName:_Full_Short_chain_alpha-neurotoxin_A1_Flags:_Precursor	Short-chain subfamily	Type I alpha-neurotoxin sub-subfamily	Latin America	HTRICYNQQSSQPPTTKTCSEGQCYKKTWRDHRGTIIERGCACPNVKPGIQISCCTSDKCNG	>3FTX_726	62
>3FTX_47	M. nigrocinctus	>sp|P80548.1|3S11_MICNI_RecName:_Full_Three-finger_toxin_Mnn_I_AltName:_Full_Neurotoxin_alpha_AltName:_Full_Nicotinic_acetylcholine_receptor-binding_protein_Mnn-9_AltName:_Full_Short_neurotoxin_1	Short-chain subfamily	Type I alpha-neurotoxin sub-subfamily	Latin America	ICHNQQSSQPPTIKTCSEGQCYKKTWRDHRGTISERGCGCPTVKPGIHISCCASDKCNA	>3FTX_47	59
>3FTX_44	M. pyrrhocryptus	>sp|P0CAR1.1|3S1D1_MICPY_RecName:_Full_Short_neurotoxin_D1	Short-chain subfamily	Type I alpha-neurotoxin sub-subfamily	Latin America	ICYNQQSSQPPTTKTCSEGQCYKKTWSDHRGTISERGCACPNVKPGVKISCCSSDKCNG	>3FTX_44	59
>3FTX_319	N. annulata	>sp|P34075.1|3S11_NAJAN_RecName:_Full_Short_neurotoxin_1	Short-chain subfamily	Type I alpha-neurotoxin sub-subfamily	Asia	ICYNQPSSQHPTTKACPGEKNCYRKQWSDHRGTIIERGCGCPTVKPGVKLHCCTTEKCNN	>3FTX_319	60
>3FTX_364	N. annulifera	>N.annulifera_313_358_227_236_243_249_295_302_8.4306_3FTX	Short-chain subfamily	Type I alpha-neurotoxin sub-subfamily	Africa	LECHNQQSSQPPTTKTCPGETNCYKKRWRDHRGSITERGCGCPSVKKGIEINCCTTDKCNN	duplicate seq	61
>3FTX_365	N. annulifera	>N.annulifera_329_0.0883352405590021_3FTX	Short-chain subfamily	Type I alpha-neurotoxin sub-subfamily	Africa	LECHNQQSSQPPTTKTCSGETNCYKKWWSDHRGTIIERGCGCPKVKPGVNLNCCRTDRCNN	duplicate seq	61
>3FTX_366	N. annulifera	>N.annulifera_495_0.0384788381811771_3FTX	Short-chain subfamily	Type I alpha-neurotoxin sub-subfamily	Africa	MICYKQQSLQFPITTVCPGEKNCYKKQWSGHRGTIIERGCGCPSVKKGIEINCCTTDKCNR	duplicate seq	61
>3FTX_367	N. annulifera	>N.annulifera_500_528_533_493_536_2.5018_3FTX	Short-chain subfamily	Type I alpha-neurotoxin sub-subfamily	Africa	MICYKQRSLQFPITTVCPGEKNCYKKQWSGHRGTIIERGCGCPSVKKGIEINCCTTDKCNR	duplicate seq	61
>3FTX_605	N. annulifera	>N.annulifera_258_208_0.1636_3FTX	Short-chain subfamily	Type I alpha-neurotoxin sub-subfamily	Africa	LECHNQQSSQPPTTKTCSPGETNCYKKVWRDHRGTIIERGCGCPTVKPGIKLNCCTTDKCNN	duplicate seq	62
>3FTX_606	N. annulifera	>N.annulifera_317_0.0883352405590021_3FTX	Short-chain subfamily	Type I alpha-neurotoxin sub-subfamily	Africa	LECHNQQSSQAPTTTGCSGGETNCYKKSWRDHRGYRIERGCGCPSVKKGIEINCCTTDRCNN	duplicate seq	62
>3FTX_607	N. annulifera	>N.annulifera_591_0.332943761359072_3FTX	Short-chain subfamily	Type I alpha-neurotoxin sub-subfamily	Africa	TLECHNQQSSETPTTQTCPGETNCYKKQWSDHRGSRTERGCGCPTVKPVIKLKCCTTDRCNK	duplicate seq	62
>3FTX_368	N. atra	>N.atra_218_0.0365221800176504_3FTX	Short-chain subfamily	Type I alpha-neurotoxin sub-subfamily	Asia	LECHNQQSSQPPTTTCCSGDTNCYKKRWRDHRGSITERGCGCPTVKKGIEINCCTTDRCNN	duplicate seq	61
>3FTX_369	N. atra	>N.atra_238_428_452_264_260_434_433_0.2543_3FTX	Short-chain subfamily	Type I alpha-neurotoxin sub-subfamily	Asia	LECHNQQSSQTPTTKTCSGETNCYKKWWSDHRGTIIERGCGCPKVKPGVNLNCCTTDRCNN	duplicate seq	61
>3FTX_37	N. atra	>N.siamensis_502_498_563_811_525_462_494_1.0113_3FTX	Short-chain subfamily	Type I alpha-neurotoxin sub-subfamily	Asia	CHNQQSSQAPTTKTCSGETNCYKKWWSDHRGTIIERGCGCPKVKPGVKLNCCTTDRCNN	>3FTX_37	59
>3FTX_370	N. atra	>N.atra_360_0.00109359281979838_3FTX	Short-chain subfamily	Type I alpha-neurotoxin sub-subfamily	Asia	LECHNQQSSQPPTTKTCSGETNCYKKWWSDHRGTIIERGCGCPKVKPGVNLNCCRTDRCNN	duplicate seq	61
>3FTX_371	N. atra	>N.atra_386_406_381_0.2401_3FTX	Short-chain subfamily	Type I alpha-neurotoxin sub-subfamily	Asia	LECHNQQSSQAPTTKTCSGETNCYKKWWSDHRGTIIERGCGCPKVKPGVNLNCCRTDRCNN	duplicate seq	61
>3FTX_372	N. atra	>N.atra_430_0.00644358562741219_3FTX	Short-chain subfamily	Type I alpha-neurotoxin sub-subfamily	Asia	LECHNQQSSQAPTTKTCSGETNCYKKWWSDHRGTIIERGCGCPKVKPGVNLNCCTTDRCNN	duplicate seq	61
>3FTX_609	N. atra	>N.atra_191_205_0.0379_3FTX	Short-chain subfamily	Type I alpha-neurotoxin sub-subfamily	Asia	LECHNQQSSQTPTTTGCSGGENNCYKKEWRDNRGYRTERGCGCPSVKKGIGINCCTTDRCNN	duplicate seq	62
>3FTX_610	N. atra	>N.atra_216_0.503052340272082_3FTX	Short-chain subfamily	Type I alpha-neurotoxin sub-subfamily	Asia	LECHNQQSSQTPTTTGCSGGETNCYKKRWRDHRGYRTERGCGCPIVKNGIESNCCTTDRCNN	>3FTX_610	62
>3FTX_611	N. atra	>N.atra_219_276_533_281_231_419_179_233_2942_0.6125_3FTX	Short-chain subfamily	Type I alpha-neurotoxin sub-subfamily	Asia	LECHNQQSSQTPTTTGCSGGETNCYKKRWRDHRGYRTERGCGCPSVKNGIEINCCTTDRCNN	duplicate seq	62
>3FTX_612	N. atra	>N.atra_229_0.0365221800176504_3FTX	Short-chain subfamily	Type I alpha-neurotoxin sub-subfamily	Asia	LECHNQQSSQTPTTTGCSGGETNCYKKRWRDHRGYRTERGCGCPSVRNGIEINCCTTDRCNN	duplicate seq	62
>3FTX_613	N. atra	>N.atra_241_0.503052340272082_3FTX	Short-chain subfamily	Type I alpha-neurotoxin sub-subfamily	Asia	MECHNQQSSQTPTTTGCSGGETNCYKKWWSDHRGTIIERGCGCPKVKPGVNLNCCTTDRCNN	duplicate seq	62
>3FTX_614	N. atra	>N.atra_263_0.503052340272082_3FTX	Short-chain subfamily	Type I alpha-neurotoxin sub-subfamily	Asia	LECHDQQSSQTPTTTGCSGGETNCYKKRWRDHRGYRTERGCGCPSVKNGIEINCCTTDRCNN	duplicate seq	62
>3FTX_929	N. atra	>sp|P60770.1|3S1CB_NAJAT_RecName:_Full_Cobrotoxin_Short_CBT_AltName:_Full_Atratoxin_AltName:_Full_Short_neurotoxin_1_Flags:_Precursor	Short-chain subfamily	Type I alpha-neurotoxin sub-subfamily	Asia	YTLECHNQQSSQTPTTTGCSGGETNCYKKRWRDHRGYRTERGCGCPSVKNGIEINCCTTDRCNN	duplicate seq	64
>3FTX_882	N. atra	>sp|P80958.2|3S1CC_NAJAT_RecName:_Full_Cobrotoxin-b_Short_CBT-b_AltName:_Full_Atratoxin-b_AltName:_Full_Cobrotoxin_III_Short_CBT-III_AltName:_Full_Cobrotoxin_IV_Short_CBT_IV_AltName:_Full_NT3_AltName:r	Short-chain subfamily	Type I alpha-neurotoxin sub-subfamily	Africa	YTLECHNQQSSQTPTTKTCSGETNCYKKWWSDHRGTIIERGCGCPKVKPGVNLNCCTTDRCNN	>3FTX_882	63
>3FTX_567	N. christyi	>sp|P34076.1|3S11_NAJCH_RecName:_Full_Short_neurotoxin_1	Short-chain subfamily	Type I alpha-neurotoxin sub-subfamily	Africa	ECHNQQSSQPPTTTHCSGGETNCYEKRWHDHRGTIIERGCGCPTVKPGVKLNCCTTDKCNN	>3FTX_567	61
>3FTX_376	N. haje	>N.haje.UGA_252_0.0675468900470411_3FTX	Short-chain subfamily	Type I alpha-neurotoxin sub-subfamily	Africa	LECHNQQSSQPPTTKTCPGETNCYKKVWRDHRGTIIERGCGCPTVKPGIKLNCCTTDKCNN	duplicate seq	61
>3FTX_377	N. haje	>N.haje.UGA_255_0.852211127840879_3FTX	Short-chain subfamily	Type I alpha-neurotoxin sub-subfamily	Africa	LECHNQQSSQTPTTKTCSGETNCYKKWWSDHRGTIIERGCGCPKVKPGVNLNCCRRDRCNN	duplicate seq	61
>3FTX_378	N. haje	>N.haje.UGA_257_278_341_1.7831_3FTX	Short-chain subfamily	Type I alpha-neurotoxin sub-subfamily	Africa	LECHNQQSSQPPTTKTCPGETNCYKKRWRDHRGSITERGCGCPSVKKGIEINCCTTDKCNN	duplicate seq	61
>3FTX_379	N. haje	>N.haje.UGA_258_218_0.1302_3FTX	Short-chain subfamily	Type I alpha-neurotoxin sub-subfamily	Africa	LECHNQQSSQPPTTKTCSGETNCYKKWWSDHRGTIIERGCGCPKVKPGVNLNCCRTDRCNN	duplicate seq	61
>3FTX_380	N. haje	>N.haje.UGA_317_0.852211127840879_3FTX	Short-chain subfamily	Type I alpha-neurotoxin sub-subfamily	Africa	LECHNQQSSQAPTTKTCSGETNCYKKWWSDHRGTIIERGCGCPKVKPGVNLNCCRTDRCNN	duplicate seq	61
>3FTX_381	N. haje	>N.haje.UGA_472_6.17743394398599_3FTX	Short-chain subfamily	Type I alpha-neurotoxin sub-subfamily	Africa	MICHNQQSSQPPTIKTCPGETNCYKKQWRDHRGTIIERGCGCPSVKKGVGIYCCKTNKCNR	>3FTX_381	61
>3FTX_382	N. haje	>N.haje.UGA_553_495_374_332_0.2703_3FTX	Short-chain subfamily	Type I alpha-neurotoxin sub-subfamily	Africa	MICHNQQSSQRPTIKTCPGETNCYKKRWRDHRGTIIERGCGCPSVKKGVGIYCCKTDKCNR	duplicate seq	61
>3FTX_622	N. haje	>N.haje.UGA_262_0.0449389616660076_3FTX	Short-chain subfamily	Type I alpha-neurotoxin sub-subfamily	Africa	LECHNQQSSQAPTTTGCSGGETNCYKKSWRDHRGYRIERGCGCPSVKKGIEINCCTTDRCNN	duplicate seq	62
>3FTX_623	N. haje	>N.haje.UGA_266_0.0337734450658236_3FTX	Short-chain subfamily	Type I alpha-neurotoxin sub-subfamily	Africa	LECHNQQSSQTPTTTGCSGGENNCYKKEWRDNRGYRTERGCGCPSVKKGIGINCCTTDRCNN	duplicate seq	62
>3FTX_624	N. haje	>N.haje.UGA_277_0.852211127840879_3FTX	Short-chain subfamily	Type I alpha-neurotoxin sub-subfamily	Africa	LECHNQQSSQTPTTTGCSGGETNCYKKRWRDHRGYRTERGCGCPSVKNGIEINCCTTDRCNN	duplicate seq	62
>3FTX_625	N. haje	>N.haje.UGA_293_337_0.8860_3FTX	Short-chain subfamily	Type I alpha-neurotoxin sub-subfamily	Africa	LECHNQQSSQPPTTKTCSPGETNCYKKVWRDHRGTIIERGCGCPTVKPGIKLNCCTTDKCNN	duplicate seq	62
>3FTX_626	N. haje	>N.haje.UGA_626_718_441_444_306_480_343_379_567_545_378_376_525_7.2850_3FTX	Short-chain subfamily	Type I alpha-neurotoxin sub-subfamily	Africa	TMICHNQQSSQPPTIKTCPGETNCYKKQWRDHRGTIIERGCGCPSVKKGVGIYCCKTDKCNR	>3FTX_626	62
>3FTX_627	N. haje	>N.haje.UGA_978_808_0.9056_3FTX	Short-chain subfamily	Type I alpha-neurotoxin sub-subfamily	Africa	TKICYKQQALQIPIPTVCIGEKYCYKMQWSGNRGTIIKRGCGCPSVKKGIKINCCTTDKCNR	duplicate seq	62
>3FTX_276	N. haje	>sp|P01420.1|3S13_NAJHA_RecName:_Full_Short_neurotoxin_3_AltName:_Full_Toxin_CM-10_AltName:_Full_Toxin_V-NH-I1	Short-chain subfamily	Type I alpha-neurotoxin sub-subfamily	Africa	ICYKQQSLQFPITTVCPGEKNCYKKQWSGHRGTIIERGCGCPSVKKGIEINCCTTDKCNR	>3FTX_276	60
>3FTX_557	N. haje	>sp|P01421.1|3S14_NAJHA_RecName:_Full_Short_neurotoxin_4_AltName:_Full_Toxin_CM-12_AltName:_Full_Toxin_V-NH-I2	Short-chain subfamily	Type I alpha-neurotoxin sub-subfamily	Africa	MICYKQRSLQFPITTVCPGEKNCYKKQWSGHRGTIIERGCGCPSVKKGIEINCCTTDKCNR	duplicate seq	61
>3FTX_277	N. haje	>sp|P01422.1|3S12_NAJHA_RecName:_Full_Short_neurotoxin_2_AltName:_Full_Toxin_CM-14_AltName:_Full_Toxin_V-N-I2	Short-chain subfamily	Type I alpha-neurotoxin sub-subfamily	Africa	ICHNQQSSQPPTIKTCPGETNCYKKRWRDHRGTIIERGCGCPSVKKGVGIYCCKTNKCNR	>3FTX_277	60
>3FTX_573	N. haje	>sp|P68417.1|3S11_NAJHA_RecName:_Full_Short_neurotoxin_1_AltName:_Full_Neurotoxin_alpha	Short-chain subfamily	Type I alpha-neurotoxin sub-subfamily	Africa	LECHNQQSSQPPTTKTCPGETNCYKKRWRDHRGSITERGCGCPSVKKGIEINCCTTDKCNN	duplicate seq	61
>3FTX_315	N. haje	>sp|P25675.1|3S12_NAJHH_RecName:_Full_Short_neurotoxin_2_AltName:_Full_Toxin_CM-10a	Short-chain subfamily	Type I alpha-neurotoxin sub-subfamily	Africa	ICHNQQSSQPPTIKTCPGETNCYKKQWRDHRGTIIERGCGCPSVKKGVGIYCCKTDKCNR	>3FTX_315	60
>3FTX_574	N. haje	>sp|P68418.1|3S11_NAJHH_RecName:_Full_Short_neurotoxin_1_AltName:_Full_Toxin_CM-6	Short-chain subfamily	Type I alpha-neurotoxin sub-subfamily	Africa	LECHNQQSSQPPTTKTCPGETNCYKKRWRDHRGSITERGCGCPSVKKGIEINCCTTDKCNN	duplicate seq	61
>3FTX_386	N. kaouthia	>N.kaouthia_200_494_0.2399_3FTX	Short-chain subfamily	Type I alpha-neurotoxin sub-subfamily	Asia	LECHNQQSSQTPTTKTCSGETNCYKKWWSDHRGTIIERGCGCPKVKPGVNLNCCRRDRCNN	duplicate seq	61
>3FTX_387	N. kaouthia	>N.kaouthia_401_442_440_0.5402_3FTX	Short-chain subfamily	Type I alpha-neurotoxin sub-subfamily	Asia	LECHNQQSSQAPTTKTCSGETNCYKKWWSDHRGTIIERGCGCPKVKPGVNLNCCRTDRCNN	duplicate seq	61
>3FTX_388	N. kaouthia	>N.kaouthia_404_284_219_295_321_238_425_0.9482_3FTX	Short-chain subfamily	Type I alpha-neurotoxin sub-subfamily	Asia	LECHNQQSSQTPTTKTCSGETNCYKKWWSDHRGTIIERGCGCPKVKPGVNLNCCTTDRCNN	duplicate seq	61
>3FTX_389	N. kaouthia	>N.kaouthia_463_469_453_0.2455_3FTX	Short-chain subfamily	Type I alpha-neurotoxin sub-subfamily	Asia	LECHNQQSSQPPTTKTCSGETNCYKKWWSDHRGTIIERGCGCPKVKPGVNLNCCRTDRCNN	duplicate seq	61
>3FTX_628	N. kaouthia	>N.kaouthia_208_233_252_263_313_352_304_209_247_0.8712_3FTX	Short-chain subfamily	Type I alpha-neurotoxin sub-subfamily	Asia	LECHNQQSSQTPTTTGCSGGETNCYKKRWRDHRGYRTERGCGCPSVKNGIEINCCTTDRCNN	duplicate seq	62
>3FTX_629	N. kaouthia	>N.kaouthia_217_405_199_465_277_224_0.9165_3FTX	Short-chain subfamily	Type I alpha-neurotoxin sub-subfamily	Asia	LECHNQQSSQTPTTTGCSGGENNCYKKEWRDNRGYRTERGCGCPSVKKGIGINCCTTDRCNN	duplicate seq	62
>3FTX_630	N. kaouthia	>N.kaouthia_237_0.0144821624689758_3FTX	Short-chain subfamily	Type I alpha-neurotoxin sub-subfamily	Asia	LECHDQQSSETPTTTGCSGGETNCYKKSWRDHRGYRIERGCGCPSVKKGIEINCCTTDRCNN	duplicate seq	62
>3FTX_631	N. kaouthia	>N.kaouthia_283_0.0328109794319219_3FTX	Short-chain subfamily	Type I alpha-neurotoxin sub-subfamily	Asia	LECHNQQSIQTPTTTGCSGGETNCYKKRWRDHRGYRTERGCGCPSVKNGIEINCCTTDRCNN	duplicate seq	62
>3FTX_632	N. kaouthia	>N.kaouthia_307_0.397053439674698_3FTX	Short-chain subfamily	Type I alpha-neurotoxin sub-subfamily	Asia	MECHNQQSSQTPTTTGCSGGETNCYKKWWSDHRGTIIERGCGCPKVKPGVNLNCCTTDRCNN	duplicate seq	62
>3FTX_806	N. kaouthia	>N.kaouthia_281_354_0.0725_3FTX	Short-chain subfamily	Type I alpha-neurotoxin sub-subfamily	Asia	TLECHNQQSSQTPTTTGCSGGETNCYKKRWRDHRGYRTERGCGCPSVRNGIEINCCTTDRCNN	>3FTX_806	63
>3FTX_568	N. kaouthia	>sp|P59275.1|3S1B_NAJKA_RecName:_Full_Cobrotoxin-b_Short_CBT-b_AltName:_Full_Short_neurotoxin_III_Short_NT3	Short-chain subfamily	Type I alpha-neurotoxin sub-subfamily	Asia	LECHNQQSSQTPTTKTCSGETNCYKKWWSDHRGTIIERGCGCPKVKPGVNLNCCRRDRCNN	duplicate seq	61
>3FTX_569	N. kaouthia	>sp|P59276.1|3S1C_NAJKA_RecName:_Full_Cobrotoxin-c_Short_CBT-c_AltName:_Full_Short_neurotoxin_II_Short_NT2	Short-chain subfamily	Type I alpha-neurotoxin sub-subfamily	Asia	LECHNQQSSQAPTTKTCSGETNCYKKWWSDHRGTIIERGCGCPKVKPGVNLNCCRTDRCNN	duplicate seq	61
>3FTX_930	N. kaouthia	>sp|P60771.2|3S1CB_NAJKA_RecName:_Full_Cobrotoxin_Short_CBT_AltName:_Full_Short_neurotoxin_I_Short_NT1_Flags:_Precursor	Short-chain subfamily	Type I alpha-neurotoxin sub-subfamily	Asia	YTLECHNQQSSQTPTTTGCSGGETNCYKKRWRDHRGYRTERGCGCPSVKNGIEINCCTTDRCNN	duplicate seq	64
>3FTX_762	N. kaouthia	>sp|P82849.1|3S1B2_NAJKA_RecName:_Full_Cobrotoxin_II_Short_CBT_II_AltName:_Full_CBT2_AltName:_Full_Short_neurotoxin_1_AltName:_Full_Short_neurotoxin_5	Short-chain subfamily	Type I alpha-neurotoxin sub-subfamily	Asia	LECHNQQSSQTPTTTGCSGGENNCYKKEWRDNRGYRTERGCGCPSVKKGIGINCCTTDRCNN	duplicate seq	62
>3FTX_745	N. kaouthia	>sp|P14613.1|3S1B1_NAJKA_RecName:_Full_Short_neurotoxin_1_AltName:_Full_Toxin_C-6	Short-chain subfamily	Type I alpha-neurotoxin sub-subfamily	Asia	LECHNQQSIQTPTTTGCSGGETNCYKKRWRDHRGYRTERGCGCPSVKNGIEINCCTTDRCNN	duplicate seq	62
>3FTX_279	N. melanoleuca	>sp|P01424.1|3S11_NAJME_RecName:_Full_Short_neurotoxin_1_AltName:_Full_Neurotoxin_D	Short-chain subfamily	Type I alpha-neurotoxin sub-subfamily	Africa	ECHNQQSSQPPTTKTCPGETNCYKKQWSDHRGTIIERGCGCPSVKKGVKINCCTTDRCNN	>3FTX_279	60
>3FTX_392	N. melanoleuca	>N.melanoleuca_287_350_237_327_334_290_302_306_331_151_340_154_303_278_7.5404_3FTX	Short-chain subfamily	Type I alpha-neurotoxin sub-subfamily	Africa	MECHNQQSSQPPTTKTCPGETNCYKKQWSDHRGTIIERGCGCPSVKKGVKINCCTTDRCNN	duplicate seq	61
>3FTX_393	N. melanoleuca	>N.melanoleuca_348_428_263_351_172_6.8984_3FTX	Short-chain subfamily	Type I alpha-neurotoxin sub-subfamily	Africa	MECHNQQSSQAPTTKTCSGETNCYKKWWSDHRGTIIERGCGCPKVKPGVNLNCCTTDRCNN	duplicate seq	61
>3FTX_395	N. melanoleuca	>N.mossambica_370_0.809964970344611_3FTX	Short-chain subfamily	Type I alpha-neurotoxin sub-subfamily	Africa	TLECHNQQSSQPPTTKTCPGETNCYKKRWRDHRGSITERGCGCPSVKKGIEINCCTTDKCN	>3FTX_395	61
>3FTX_635	N. melanoleuca	>N.melanoleuca_153_228_180_1.1586_3FTX	Short-chain subfamily	Type I alpha-neurotoxin sub-subfamily	Africa	MECHNQQSSQTPTTTGCSGGETNCYKKWWSDHRGTIIERGCGCPKVKPGVNLNCCTTDRCNN	duplicate seq	62
>3FTX_636	N. melanoleuca	>N.melanoleuca_156_0.00308513688569936_3FTX	Short-chain subfamily	Type I alpha-neurotoxin sub-subfamily	Africa	LECHDQQSSETPTTTGCSGGETNCYKKSWRDHRGYRIERGCGCPSVKKGIEINCCTTDRCNN	duplicate seq	62
>3FTX_637	N. melanoleuca	>N.melanoleuca_164_194_3.3129_3FTX	Short-chain subfamily	Type I alpha-neurotoxin sub-subfamily	Africa	LECHNQQSSEPPTTTRCSGGETNCYKKRWRDHRGYRTERGCGCPTVKKGIELNCCTTDRCNN	duplicate seq	62
>3FTX_638	N. melanoleuca	>N.melanoleuca_175_1.1028177588484_3FTX	Short-chain subfamily	Type I alpha-neurotoxin sub-subfamily	Africa	MECHNQQSSQPPTTTHCSGGETNCYEKRWHDHRGTIIERGCGCPTVKPGVKLNCCTTDKCNN	duplicate seq	62
>3FTX_807	N. melanoleuca	>N.melanoleuca_177_1.1028177588484_3FTX	Short-chain subfamily	Type I alpha-neurotoxin sub-subfamily	Africa	TLECHNQQSSETPTTTGCSGGETNCYKKRWRDHRGYRIERGCGCPSVKKGIEINCCTTDRCNN	>3FTX_807	63
>3FTX_398	N. mossambica	>N.mossambica_478_0.0562858665575545_3FTX	Short-chain subfamily	Type I alpha-neurotoxin sub-subfamily	Africa	KICYKQQALQIPIPTVCIGEKYCYKMQWSGNRGTIIKRGCGCPSVKKGIKINCCTTDKCNR	>3FTX_398	61
>3FTX_400	N. mossambica	>N.mossambica_507_0.0481531926038932_3FTX	Short-chain subfamily	Type I alpha-neurotoxin sub-subfamily	Africa	KICYKQQALQFPIPTVCIGEKYCYKMQWSGNRGTIIKRGCGCPSVKKGIKINCCTTDKCNR	>3FTX_400	61
>3FTX_642	N. mossambica	>N.mossambica_123_0.13553784947771_3FTX	Short-chain subfamily	Type I alpha-neurotoxin sub-subfamily	Africa	LECHDQQSSQTPTTTGCSGGETNCYKKRWRDHRGYRTERGCGCPSVKNGIEINCCTTDRCNN	duplicate seq	62
>3FTX_643	N. mossambica	>N.mossambica_141_0.263709890328707_3FTX	Short-chain subfamily	Type I alpha-neurotoxin sub-subfamily	Africa	LECHNQQSSEPPTTTRCSGGETNCYKKRWRDHRGYRTERGCGCPTVKKGIELNCCTTDRCNN	duplicate seq	62
>3FTX_644	N. mossambica	>N.mossambica_192_0.540499470161927_3FTX	Short-chain subfamily	Type I alpha-neurotoxin sub-subfamily	Africa	LNCHNQMSAQPPTTTRCSRWETNCYKKRWRDHRGYKTERGCGCPTVKKGIQLHCCTSDNCNN	duplicate seq	62
>3FTX_737	N. mossambica	>sp|P01431.1|3S11_NAJMO_RecName:_Full_Short_neurotoxin_1_AltName:_Full_NMM_I_AltName:_Full_Neurotoxin_I	Short-chain subfamily	Type I alpha-neurotoxin sub-subfamily	Africa	LECHNQQSSEPPTTTRCSGGETNCYKKRWRDHRGYRTERGCGCPTVKKGIELNCCTTDRCNN	duplicate seq	62
>3FTX_738	N. mossambica	>sp|P01432.1|3S13_NAJMO_RecName:_Full_Short_neurotoxin_3_AltName:_Full_NMM_III_AltName:_Full_Neurotoxin_III	Short-chain subfamily	Type I alpha-neurotoxin sub-subfamily	Africa	LNCHNQMSAQPPTTTRCSRWETNCYKKRWRDHRGYKTERGCGCPTVKKGIQLHCCTSDNCNN	duplicate seq	62
>3FTX_416	N. naja	>N.naja_351_343_0.0558_3FTX	Short-chain subfamily	Type I alpha-neurotoxin sub-subfamily	Asia	LECHNQQSSQPPTTTCCSGETNCYKKRWSDHRGYRTERGCGCPSVGNGIEINCCTTDRCNN	>3FTX_416	61
>3FTX_417	N. naja	>N.naja_353_0.0467693786352485_3FTX	Short-chain subfamily	Type I alpha-neurotoxin sub-subfamily	Asia	LECHNQQSSQPPTTTCCSGDTNCYKKRWRDHRGSITERGCGCPTVKKGIEINCCTTDRCNN	duplicate seq	61
>3FTX_418	N. naja	>N.naja_383_504_0.04744_3FTX	Short-chain subfamily	Type I alpha-neurotoxin sub-subfamily	Asia	LECHNQQSSQPPTTKTCPGETNCYKKVWRDHRGTIIERGCGCPTVKPGIKLNCCTTDKCNN	duplicate seq	61
>3FTX_419	N. naja	>N.naja_452_453_420_0.4464_3FTX	Short-chain subfamily	Type I alpha-neurotoxin sub-subfamily	Asia	LECHNQQSSQPPTTKTCPGETNCYKKRWRDHRGSITERGCGCPSVKKGIEINCCTTDKCNN	duplicate seq	61
>3FTX_420	N. naja	>N.naja_454_473_0.4288_3FTX	Short-chain subfamily	Type I alpha-neurotoxin sub-subfamily	Asia	LECHNQQSSQPPTTKSCPGETNCYNKRWRDHRGTIIERGCGCPTVKPGIKLKCCTTDRCNN	>3FTX_420	61
>3FTX_950	N. naja	>sp|Q9PTT0.1|3S1CB_NAJNA_RecName:_Full_Cobrotoxin_homolog_AltName:_Full_Short_neurotoxin_Flags:_Precursor	Short-chain subfamily	Type I alpha-neurotoxin sub-subfamily	Asia	YTLECHNQQSSQTPTTTGCSGGETNCYKKRWRDHRGYRTERGCGCPSVKNGIEINCCTTDRCNN	duplicate seq	64
>3FTX_411	N. naja	>N.naja_193_248_490_284_0.2962_3FTX	Short-chain subfamily	Type I alpha-neurotoxin sub-subfamily	Asia	LECHNQQSSQTPTTKTCSGETNCYKKWWSDHRGTIIERGCGCPKVKPGVNLNCCTTDRCNN	duplicate seq	61
>3FTX_412	N. naja	>N.naja_212_299_244_324_450_0.2785_3FTX	Short-chain subfamily	Type I alpha-neurotoxin sub-subfamily	Asia	LECHNQQSSQAPTTKTCSGETNCYKKWWSDHRGTIIERGCGCPKVKPGVNLNCCRTDRCNN	duplicate seq	61
>3FTX_413	N. naja	>N.naja_217_524_291_345_507_360_367_487_471_261_443_429_310_222_457_1.1593_3FTX	Short-chain subfamily	Type I alpha-neurotoxin sub-subfamily	Asia	LECHNQQSSQPPTTKTCSGETNCYKKWWSDHRGTIIERGCGCPKVKPGVNLNCCRTDRCNN	duplicate seq	61
>3FTX_415	N. naja	>N.naja_316_513_304_325_361_0.5319_3FTX	Short-chain subfamily	Type I alpha-neurotoxin sub-subfamily	Asia	LECHNQQSSQAPTTKTCSGETNCYKKWWSDHRGTIIERGCGCPKVKPGVKLNCCTTDRCNN	duplicate seq	61
>3FTX_554	N. nigricollis	>pdb|1IQ9|A_Chain_A_alpha-neurotoxin	Short-chain subfamily	Type I alpha-neurotoxin sub-subfamily		LECHNQQSSQPPTTKTCPGETNCYKKVWRDHRGTIIERGCGCPTVKPGIKLNCCTTDKCNN	duplicate seq	61
>3FTX_426	N. nigricollis	>N.nigricollis.NGA_115_3FTX_0.0625094281931609	Short-chain subfamily	Type I alpha-neurotoxin sub-subfamily	Africa	MICYKQRSLQFPITTVCPGEKNCYKKQWSGHRGTIIERGCGCPSVKKGIEINCCTTDKCNR	duplicate seq	61
>3FTX_427	N. nigricollis	>N.nigricollis.NGA_117_82_3FTX_0.1733	Short-chain subfamily	Type I alpha-neurotoxin sub-subfamily	Africa	LECHNQQSSQAPTTKTCSGETNCYKKWWSDHRGTIIERGCGCPKVKPGVNLNCCRTDRCNN	duplicate seq	61
>3FTX_428	N. nigricollis	>N.nigricollis.NGA_128_114_3FTX_0.0954	Short-chain subfamily	Type I alpha-neurotoxin sub-subfamily	Africa	MICYKQQSLQFPITTVCPGEKNCYKKQWSGHRGTIIERGCGCPSVKKGIEINCCTTDKCNR	duplicate seq	61
>3FTX_439	N. nigricollis	>N.nigricollis.NGA_88_3FTX_0.0866506082824582	Short-chain subfamily	Type I alpha-neurotoxin sub-subfamily	Africa	LECHNQQSSQPPTTKTCPGETNCYKKVWRDHRGTIIERGCGCPTVKPGIKLNCCTTDKCNN	duplicate seq	61
>3FTX_441	N. nigricollis	>N.nigricollis.NGA_98_3FTX_0.0866506082824582	Short-chain subfamily	Type I alpha-neurotoxin sub-subfamily	Africa	LECHNQQSSQAPTTKTCSGETNCYKKWWSDHRGTIIERGCGCPKVKPGVKLNCCTTDRCNN	duplicate seq	61
>3FTX_442	N. nigricollis	>N.nigricollis.TGO_196_0.0773048312589023_3FTX	Short-chain subfamily	Type I alpha-neurotoxin sub-subfamily	Africa	LECHNQQSSQPPTTKTCPGETNCYKKRWRDHRGSITERGCGCPSVKKGIEINCCTTDKCNN	duplicate seq	61
>3FTX_449	N. nigricollis	>N.nigricollis.TGO_387_0.139327577013692_3FTX	Short-chain subfamily	Type I alpha-neurotoxin sub-subfamily	Africa	MICHNQQSSQPPTIKTCPGETNCYKKRWRDHRGTIIERGCGCPSVKKGVGIYCCKTNKCNR	duplicate seq	61
>3FTX_454	N. nigricollis	>N.nigricollis.TGO_71_0.0253442441136647_3FTX	Short-chain subfamily	Type I alpha-neurotoxin sub-subfamily	Africa	LECHNQQSSETPTTQTCPGETNCYKKQWSDHRGSRTERGCGCPTVKPVIKLKCCTTDRCNK	>3FTX_454	61
>3FTX_459	N. nigricollis	>N.nigricollis.TZA_183_0.0768355036140899_3FTX	Short-chain subfamily	Type I alpha-neurotoxin sub-subfamily	Africa	LECHNQQSSQAPTTKTCSGETNCYKKWWSDHRGTIIERGCGCPKVKPGVKLNCCTTDRCNN	duplicate seq	61
>3FTX_461	N. nigricollis	>N.nigricollis.TZA_198_0.0454163029383946_3FTX	Short-chain subfamily	Type I alpha-neurotoxin sub-subfamily	Africa	MICYKQQSLQFPITTVCPGEKNCYKKQWSGHRGTIIERGCGCPSVKKGIEINCCTTDKCNR	duplicate seq	61
>3FTX_462	N. nigricollis	>N.nigricollis.TZA_199_0.0768355036140899_3FTX	Short-chain subfamily	Type I alpha-neurotoxin sub-subfamily	Africa	LECHNQQSSQAPTTKTCSGETNCYKKWWSDHRGTIIERGCGCPKVKPGVNLNCCRTDRCNN	duplicate seq	61
>3FTX_463	N. nigricollis	>N.nigricollis.TZA_202_0.0389162611858011_3FTX	Short-chain subfamily	Type I alpha-neurotoxin sub-subfamily	Africa	LECHNQQSSQPPTTKTCPGETNCYKKRWRDHRGSITERGCGCPSVKKGIEINCCTTDKCNN	duplicate seq	61
>3FTX_472	N. nigricollis	>N.nigricollis.TZA_895_9.95753871178701_3FTX	Short-chain subfamily	Type I alpha-neurotoxin sub-subfamily	Africa	KICYNQPSSQHPTTKACPGEKNCYRKQWSDHRGTIIERGCGCPTVKPGVKLHCCTTEKCNN	duplicate seq	61
>3FTX_655	N. nigricollis	>N.nigricollis.NGA_108_81_89_3FTX_0.1820	Short-chain subfamily	Type I alpha-neurotoxin sub-subfamily	Africa	LECHNQQSSEPPTTTRCSGGETNCYKKRWRDHRGYRTERGCGCPTVKKGIELNCCTTDRCNN	duplicate seq	62
>3FTX_656	N. nigricollis	>N.nigricollis.NGA_111_3FTX_0.0866506082824582	Short-chain subfamily	Type I alpha-neurotoxin sub-subfamily	Africa	TLECHNQQSSETPTTQTCPGETNCYKKQWSDHRGSRTERGCGCPTVKPVIKLKCCTTDRCNK	duplicate seq	62
>3FTX_657	N. nigricollis	>N.nigricollis.NGA_129_3FTX_0.0866506082824582	Short-chain subfamily	Type I alpha-neurotoxin sub-subfamily	Africa	LECHNQQSSQTPTTTGCSGGENNCYKKEWRDNRGYRTERGCGCPSVKKGIGINCCTTDRCNN	duplicate seq	62
>3FTX_658	N. nigricollis	>N.nigricollis.NGA_424_425_418_3FTX_0.2921	Short-chain subfamily	Type I alpha-neurotoxin sub-subfamily	Africa	TKICYKQQALQIPIPTVCIGEKYCYKMQWSGNRGTIIKRGCGCPSVKKGIKINCCTTDKCNR	duplicate seq	62
>3FTX_660	N. nigricollis	>N.nigricollis.TGO_255_261_265_0.1757_3FTX	Short-chain subfamily	Type I alpha-neurotoxin sub-subfamily	Africa	TKICYKQQALQIPIPTVCIGEKYCYKMQWSGNRGTIIKRGCGCPSVKKGIKINCCTTDKCNR	duplicate seq	62
>3FTX_663	N. nigricollis	>N.nigricollis.TZA_161_197_0.1223_3FTX	Short-chain subfamily	Type I alpha-neurotoxin sub-subfamily	Africa	TLECHNQQSSETPTTQTCPGETNCYKKQWSDHRGSRTERGCGCPTVKPVIKLKCCTTDRCNK	duplicate seq	62
>3FTX_664	N. nigricollis	>N.nigricollis.TZA_170_0.0454163029383946_3FTX	Short-chain subfamily	Type I alpha-neurotoxin sub-subfamily	Africa	LECHNQQSSEPPTTTRCSGGETNCYKKRWRDHRGYRTERGCGCPTVKKGIELNCCTTDRCNN	duplicate seq	62
>3FTX_665	N. nigricollis	>N.nigricollis.TZA_174_193_0.1158_3FTX	Short-chain subfamily	Type I alpha-neurotoxin sub-subfamily	Africa	LECHNQQSSEPPTTTRCSGGETNCYKKRWRDHRGYRTERGCGCPTVKKGIELNCCTTDRCNN	duplicate seq	62
>3FTX_666	N. nigricollis	>N.nigricollis.TZA_207_0.00482691518532943_3FTX	Short-chain subfamily	Type I alpha-neurotoxin sub-subfamily	Africa	LECHNQQSSQTPTTTGCSGGENNCYKKEWRDNRGYRTERGCGCPSVKKGIGINCCTTDRCNN	duplicate seq	62
>3FTX_667	N. nigricollis	>N.nigricollis.TZA_616_638_0.1767_3FTX	Short-chain subfamily	Type I alpha-neurotoxin sub-subfamily	Africa	TKICYKQQALQIPIPTVCIGEKYCYKMQWSGNRGTIIKRGCGCPSVKKGIKINCCTTDKCNR	duplicate seq	62
>3FTX_173	N. nigricollis	>N.nigricollis.TGO_393_0.173444788117957_3FTX	Short-chain subfamily	Type I alpha-neurotoxin sub-subfamily	Africa	MICHNQQSSQPPTIKTCPGETNCYKKQWRDHRGTIIERGCGCPSVKKGVGIYCCKTDKCN	>3FTX_173	60
>3FTX_826	N. nigricollis	>N.nigricollis.NGA_93_96_3FTX_0.0954	Short-chain subfamily	Type I alpha-neurotoxin sub-subfamily	Africa	TLECHNKQSSEPPTTTRCSGGETNCYKKRWRDHRGYRTERGCGCTTVKKGIELNCCTTDRCNK	duplicate seq	63
>3FTX_830	N. nigricollis	>N.nigricollis.TZA_188_181_0.0843_3FTX	Short-chain subfamily	Type I alpha-neurotoxin sub-subfamily	Africa	TLECHNKQSSEPPTTTRCSGGETNCYKKRWRDHRGYRTERGCGCTTVKKGIELNCCTTDRCNK	duplicate seq	63
>3FTX_832	N. nigricollis	>N.nigricollis.TZA_221_0.0768355036140899_3FTX	Short-chain subfamily	Type I alpha-neurotoxin sub-subfamily	Africa	TLECHNQQSSETPTTTGCSGGETNCYKKSWRDHRGYRIERGCGCPSVKKGIEINCCTTDRCNN	>3FTX_832	63
>3FTX_475	N. nivea	>N.nivea_188_200_0.0158_3FTX	Short-chain subfamily	Type I alpha-neurotoxin sub-subfamily	Africa	LECHNQQSSQPPTTKTCPGETNCYKKVWRDHRGTIIERGCGCPTVKPGIKLNCCTTDKCNN	duplicate seq	61
>3FTX_476	N. nivea	>N.nivea_224_254_201_203_197_267_0.9896_3FTX	Short-chain subfamily	Type I alpha-neurotoxin sub-subfamily	Africa	LECHNQQSSQPPTTKTCPGETNCYKKRWRDHRGSITERGCGCPSVKKGIEINCCTTDKCNN	duplicate seq	61
>3FTX_477	N. nivea	>N.nivea_294_0.18834466817731_3FTX	Short-chain subfamily	Type I alpha-neurotoxin sub-subfamily	Africa	MICHNQQSSQRPTIKTCPGETNCYKKRWRDHRGTIIERGCGCPSVKKGVGIYCCKTDKCNR	duplicate seq	61
>3FTX_478	N. nivea	>N.nivea_336_0.0650900759857161_3FTX	Short-chain subfamily	Type I alpha-neurotoxin sub-subfamily	Africa	MICHNQQSSQPPTIKTCPGETNCYKKRWRDHRGTIIERGCGCPSVKKGVGIYCCKTNKCNR	duplicate seq	61
>3FTX_479	N. nivea	>N.nivea_466_0.00442804804273469_3FTX	Short-chain subfamily	Type I alpha-neurotoxin sub-subfamily	Africa	MICYKQQSLQFPITTVCPGEKNCYKKQWSGHRGTIIERGCGCPSVKKGIEINCCTTDKCNR	duplicate seq	61
>3FTX_480	N. nivea	>N.nivea_476_510_507_465_479_1.1280_3FTX	Short-chain subfamily	Type I alpha-neurotoxin sub-subfamily	Africa	MICYKQRSLQFPITTVCPGEKNCYKKQWSGHRGTIIERGCGCPSVKKGIEINCCTTDKCNR	duplicate seq	61
>3FTX_668	N. nivea	>N.nivea_546_0.0313774772438511_3FTX	Short-chain subfamily	Type I alpha-neurotoxin sub-subfamily	Africa	TKICYKQQALQFPIPTVCIGEKYCYKMQWSGNRGTIIKRGCGCPSVKKGIKINCCTTDKCNR	>3FTX_668	62
>3FTX_278	N. nivea	>sp|P01423.1|3S12_NAJNI_RecName:_Full_Short_neurotoxin_2_AltName:_Full_Neurotoxin_beta	Short-chain subfamily	Type I alpha-neurotoxin sub-subfamily	Africa	ICHNQQSSQRPTIKTCPGETNCYKKRWRDHRGTIIERGCGCPSVKKGVGIYCCKTDKCNR	>3FTX_278	60
>3FTX_575	N. nivea	>sp|P68419.1|3S11_NAJNI_RecName:_Full_Short_neurotoxin_1_AltName:_Full_Neurotoxin_delta	Short-chain subfamily	Type I alpha-neurotoxin sub-subfamily	Africa	LECHNQQSSQPPTTKTCPGETNCYKKRWRDHRGSITERGCGCPSVKKGIEINCCTTDKCNN	duplicate seq	61
>3FTX_485	N. nubiae	>N.nubiae_1396_1.67134890395897_3FTX	Short-chain subfamily	Type I alpha-neurotoxin sub-subfamily	Africa	LECHNQQSSQAPTTKTCSGETNCYKKWWSDHRGTIIERGCGCPKVKPGVKLNCCRTDRCNN	duplicate seq	61
>3FTX_486	N. nubiae	>N.nubiae_196_1151_0.4466_3FTX	Short-chain subfamily	Type I alpha-neurotoxin sub-subfamily	Africa	MICHNQQSSQRPTIKTCPGETNCYKKRWRDHRGTIIERGCGCPSVKKGVGIYCCKTDKCNR	duplicate seq	61
>3FTX_487	N. nubiae	>N.nubiae_200_0.20052600924751_3FTX	Short-chain subfamily	Type I alpha-neurotoxin sub-subfamily	Africa	MICHNQQSSQPPTIKTCPGETNCYKKRWRDHRGTIIERGCGCPSVKKGVGIYCCKTNKCNR	duplicate seq	61
>3FTX_488	N. nubiae	>N.nubiae_225_0.100127215691988_3FTX	Short-chain subfamily	Type I alpha-neurotoxin sub-subfamily	Africa	MICHNQQSSQPPTIKTCPGETNCYKKQWRDHRGTIIERGCGCPSVKKGVGIYCCKTDKCNR	duplicate seq	61
>3FTX_489	N. nubiae	>N.nubiae_240_211_0.1212_3FTX	Short-chain subfamily	Type I alpha-neurotoxin sub-subfamily	Africa	LECHNQQSSQPPTTKTCPGETNCYKKVWRDHRGTIIERGCGCPTVKPGIKLNCCTTDKCNN	duplicate seq	61
>3FTX_672	N. nubiae	>N.nubiae_153_0.249266904239218_3FTX	Short-chain subfamily	Type I alpha-neurotoxin sub-subfamily	Africa	LDCHNQMSAQPPTTTRCSRWETNCYKKRWRDHRGYKTERGCGCPTVKKGIQLHCCTTDNCNN	>3FTX_672	62
>3FTX_673	N. nubiae	>N.nubiae_227_210_237_216_233_231_214_2.1475_3FTX	Short-chain subfamily	Type I alpha-neurotoxin sub-subfamily	Africa	TMICHNQQSSQPPTTKTCPGETNCYKKVWRDHRGTIIERGCGCPTVKPGIKLNCCTTDKCNN	duplicate seq	62
>3FTX_674	N. nubiae	>N.nubiae_228_0.20052600924751_3FTX	Short-chain subfamily	Type I alpha-neurotoxin sub-subfamily	Africa	LECHNQQSSQPPTTKTCSPGETNCYKKVWRDHRGTIIERGCGCPTVKPGIKLNCCTTDKCNN	duplicate seq	62
>3FTX_675	N. nubiae	>N.nubiae_81_0.208241940944573_3FTX	Short-chain subfamily	Type I alpha-neurotoxin sub-subfamily	Africa	LECHNQQSSEPPTTTRCSGGETNCYKKRWRDHRGYRTERGCGCPTVKKGIELNCCTTDRCNN	duplicate seq	62
>3FTX_559	N. oxiana	>sp|P01427.1|3S11_NAJOX_RecName:_Full_Short_neurotoxin_1_AltName:_Full_Neurotoxin_II_Short_NT_II_Short_NTII_Short_NTX_II_AltName:_Full_Neurotoxin_alpha	Short-chain subfamily	Type I alpha-neurotoxin sub-subfamily	Asia	LECHNQQSSQPPTTKTCSGETNCYKKWWSDHRGTIIERGCGCPKVKPGVNLNCCRTDRCNN	duplicate seq	61
>3FTX_558	N. pallida	>sp|P01426.1|3S11_NAJPA_RecName:_Full_Short_neurotoxin_1_AltName:_Full_Neurotoxin_alpha_Short_Toxin_alpha	Short-chain subfamily	Type I alpha-neurotoxin sub-subfamily	Africa	LECHNQQSSQPPTTKTCPGETNCYKKVWRDHRGTIIERGCGCPTVKPGIKLNCCTTDKCNN	duplicate seq	61
>3FTX_501	N. pallida	>N.pallida_146_0.0144677523838715_3FTX	Short-chain subfamily	Type I alpha-neurotoxin sub-subfamily	Africa	LECHNQQSSQAPTTKTCSGETNCYKKWWSDHRGTIIERGCGCPKVKPGVNLNCCRTDRCNN	duplicate seq	61
>3FTX_502	N. pallida	>N.pallida_150_202_144_172_0.6013_3FTX	Short-chain subfamily	Type I alpha-neurotoxin sub-subfamily	Africa	LECHNQQSSQAPTTKTCSGETNCYKKWWSDHRGTIIERGCGCPKVKPGVKLNCCTTDRCNN	duplicate seq	61
>3FTX_503	N. pallida	>N.pallida_162_262_0.0909_3FTX	Short-chain subfamily	Type I alpha-neurotoxin sub-subfamily	Africa	LECHNQQSSQPPTTKTCPGETNCYKKVWRDHRGTIIERGCGCPTVKPGIKLNCCTTDKCNN	duplicate seq	61
>3FTX_504	N. pallida	>N.pallida_182_174_0.0231_3FTX	Short-chain subfamily	Type I alpha-neurotoxin sub-subfamily	Africa	LECHNQQSSQPPTTKTCSGETNCYKKWWSDHRGTIIERGCGCPKVKPGVNLNCCRTDRCNN	duplicate seq	61
>3FTX_505	N. pallida	>N.pallida_213_270_0.1636_3FTX	Short-chain subfamily	Type I alpha-neurotoxin sub-subfamily	Africa	MICHNQQSSQPPTIKTCPGETNCYKKRWRDHRGTIIERGCGCPSVKKGVGIYCCKTNKCNR	duplicate seq	61
>3FTX_506	N. pallida	>N.pallida_230_0.0764421896669465_3FTX	Short-chain subfamily	Type I alpha-neurotoxin sub-subfamily	Africa	MICHNQQSSQPPTIKTCPGETNCYKKQWRDHRGTIIERGCGCPSVKKGVGIYCCKTDKCNR	duplicate seq	61
>3FTX_677	N. pallida	>N.pallida_130_0.572092888835676_3FTX	Short-chain subfamily	Type I alpha-neurotoxin sub-subfamily	Africa	TLECHNQQSSQPPTTTCCSGETNCYKKRWSDHRGYRTERGCGCPSVGNGIEINCCTTDRCNN	duplicate seq	62
>3FTX_678	N. pallida	>N.pallida_135_0.00422948812442342_3FTX	Short-chain subfamily	Type I alpha-neurotoxin sub-subfamily	Africa	TLECHNQQSSQPPTTTCCSGDTNCYKKRWRDHRGSITERGCGCPTVKKGIEINCCTTDRCNN	duplicate seq	62
>3FTX_679	N. pallida	>N.pallida_149_189_136_0.0168_3FTX	Short-chain subfamily	Type I alpha-neurotoxin sub-subfamily	Africa	LECHNQQSSQTPTTTGCSGGETNCYKKRWRDHRGYRTERGCGCPSVKNGIEINCCTTDRCNN	duplicate seq	62
>3FTX_680	N. pallida	>N.pallida_166_81_159_158_1.3880_3FTX	Short-chain subfamily	Type I alpha-neurotoxin sub-subfamily	Africa	LECHNQQSSEPPTTTRCSGGETNCYKKRWRDHRGYRTERGCGCPTVKKGIELNCCTTDRCNN	duplicate seq	62
>3FTX_681	N. pallida	>N.pallida_176_0.00867171758993732_3FTX	Short-chain subfamily	Type I alpha-neurotoxin sub-subfamily	Africa	LECHNQQSSQTPTTTGCSGGETNCYKKRWRDHRGYRTERGCGCPSVRNGIEINCCTTDRCNN	duplicate seq	62
>3FTX_682	N. pallida	>N.pallida_186_0.0144677523838715_3FTX	Short-chain subfamily	Type I alpha-neurotoxin sub-subfamily	Africa	LECHNQQSSQTPTTTGCSGGENNCYKKEWRDNRGYRTERGCGCPSVKKGIGINCCTTDRCNN	duplicate seq	62
>3FTX_683	N. pallida	>N.pallida_193_0.0115070885941534_3FTX	Short-chain subfamily	Type I alpha-neurotoxin sub-subfamily	Africa	LECHNQQSSQTPTTTDCSGGETNCYKKRWRDHRGYRSERGCGCPTVKKGIEINCCTTDRCNN	duplicate seq	62
>3FTX_684	N. pallida	>N.pallida_196_0.00867171758993732_3FTX	Short-chain subfamily	Type I alpha-neurotoxin sub-subfamily	Africa	TLECHNQQSSQPPTTKSCPGETNCYNKRWRDHRGTIIERGCGCPTVKPGIKLKCCTTDRCNN	duplicate seq	62
>3FTX_685	N. pallida	>N.pallida_246_260_0.0383_3FTX	Short-chain subfamily	Type I alpha-neurotoxin sub-subfamily	Africa	LECHNQQSSQPPTTKTCSPGETNCYKKVWRDHRGTIIERGCGCPTVKPGIKLNCCTTDKCNN	duplicate seq	62
>3FTX_686	N. pallida	>N.pallida_265_300_258_214_250_2.2385_3FTX	Short-chain subfamily	Type I alpha-neurotoxin sub-subfamily	Africa	TMICHNQQSSQPPTTKTCPGETNCYKKVWRDHRGTIIERGCGCPTVKPGIKLNCCTTDKCNN	duplicate seq	62
>3FTX_687	N. pallida	>N.pallida_492_491_0.5593_3FTX	Short-chain subfamily	Type I alpha-neurotoxin sub-subfamily	Africa	TKICYKQQALQIPIPTVCIGEKYCYKMQWSGNRGTIIKRGCGCPSVKKGIKINCCTTDKCNR	duplicate seq	62
>3FTX_844	N. pallida	>N.pallida_161_187_143_177_173_151_0.0365_3FTX	Short-chain subfamily	Type I alpha-neurotoxin sub-subfamily	Africa	TLECHNQQSSQPPTTTCCSGAETNCYKKRWRDHRGTIIERGCGCPTVKKGIELNCCTTDRCNN	duplicate seq	63
>3FTX_571	N. philippinensis	>sp|P60773.1|3S11_NAJPH_RecName:_Full_Short_neurotoxin_1_Short_NTX_I	Short-chain subfamily	Type I alpha-neurotoxin sub-subfamily	Asia	LECHNQQSSQAPTTKTCSGETNCYKKWWSDHRGTIIERGCGCPKVKPGVKLNCCRTDRCNN	duplicate seq	61
>3FTX_521	N. philippinensis	>N.philippinensis_309_390_762_337_368_397_578_816_647_472_629_385_804_447_379_322_794_465_572_501_461_425_350_579_506_656_862_773_502_877_303_353_360_5.6878_3FTX	Short-chain subfamily	Type I alpha-neurotoxin sub-subfamily	Asia	LECHNQQSSQAPTTKTCSGETNCYKKWWSDHRGTIIERGCGCPKVKPGVKLNCCRTDRCNN	duplicate seq	61
>3FTX_522	N. philippinensis	>N.philippinensis_351_670_4.2045_3FTX	Short-chain subfamily	Type I alpha-neurotoxin sub-subfamily	Asia	LECHNQQSSQTPTTKTCSGETNCYKKWWSDHRGTIIERGCGCPKVKPGVNLNCCRRDRCNN	duplicate seq	61
>3FTX_523	N. philippinensis	>N.philippinensis_459_560_4.1772_3FTX	Short-chain subfamily	Type I alpha-neurotoxin sub-subfamily	Asia	MECHNQQSSQAPTTKTCSGETNCYKKWWSDHRGTIIERGCGCPKVKPGVNLNCCTTDRCNN	duplicate seq	61
>3FTX_524	N. philippinensis	>N.philippinensis_540_763_967_355_1.1881_3FTX	Short-chain subfamily	Type I alpha-neurotoxin sub-subfamily	Asia	LECHNQQSSQPPTTKTCPGETNCYKKRWRDHRGSITERGCGCPSVKKGIEINCCTTDKCNN	duplicate seq	61
>3FTX_525	N. philippinensis	>N.philippinensis_728_1033_0.0563_3FTX	Short-chain subfamily	Type I alpha-neurotoxin sub-subfamily	Asia	LECHNQQSSQTPTTKTCSGETNCYKKWWSDHRGTIIERGCGCPKVKPGVNLNCCTTDRCNN	duplicate seq	61
>3FTX_526	N. philippinensis	>N.philippinensis_732_783_561_820_708_803_764_1.1142_3FTX	Short-chain subfamily	Type I alpha-neurotoxin sub-subfamily	Asia	LECHNQQSSQAPTTKTCSGETNCYKKWWSDHRGTIIERGCGCPKVKPGVNLNCCRTDRCNN	duplicate seq	61
>3FTX_527	N. philippinensis	>N.philippinensis_749_737_752_887_467_2.3547_3FTX	Short-chain subfamily	Type I alpha-neurotoxin sub-subfamily	Asia	LECHNQQSSQPPTTKTCPGETNCYKKVWRDHRGTIIERGCGCPTVKPGIKLNCCTTDKCNN	duplicate seq	61
>3FTX_528	N. philippinensis	>N.philippinensis_761_417_658_547_468_662_315_597_11.7393_3FTX	Short-chain subfamily	Type I alpha-neurotoxin sub-subfamily	Asia	LECHNQQSSQPPTTKTCSGETNCYKKWWSDHRGTIIERGCGCPKVKPGVNLNCCRTDRCNN	duplicate seq	61
>3FTX_529	N. philippinensis	>N.philippinensis_848_685_723_755_522_693_692_890_363_3.7890_3FTX	Short-chain subfamily	Type I alpha-neurotoxin sub-subfamily	Asia	LECHNQQSSQAPTTKTCSGETNCYKKWWSDHRGTIIERGCGCPKVKPGVKLNCCTTDRCNN	duplicate seq	61
>3FTX_530	N. philippinensis	>N.philippinensis_895_0.691782326201175_3FTX	Short-chain subfamily	Type I alpha-neurotoxin sub-subfamily	Asia	LECHNQQSSQAPTTKTCSGETNCYKKWWSDHRGTIIERGCGCPKVKPGVNLNCCTTDRCNN	duplicate seq	61
>3FTX_845	N. philippinensis	>N.philippinensis_485_859_788_833_735_777_0.7468_3FTX	Short-chain subfamily	Type I alpha-neurotoxin sub-subfamily	Asia	TLECHNQQSSQAPTTTCCPGGETNCYKKWWSGHCGTVIERGCGCPKVKPGVKLNCCRTDRCNN	>3FTX_845	63
>3FTX_847	N. philippinensis	>N.philippinensis_697_437_1.1807_3FTX	Short-chain subfamily	Type I alpha-neurotoxin sub-subfamily	Asia	TLECHNQQSSQPPTTTCCSGAETNCYKKRWRDHRGTIIERGCGCPTVKKGIELNCCTTDRCNN	duplicate seq	63
>3FTX_572	N. samarensis	>sp|P60774.1|3S11_NAJSA_RecName:_Full_Short_neurotoxin_1_Short_NTX_I	Short-chain subfamily	Type I alpha-neurotoxin sub-subfamily	Asia	LECHNQQSSQAPTTKTCSGETNCYKKWWSDHRGTIIERGCGCPKVKPGVKLNCCTTDRCNN	duplicate seq	61
>3FTX_540	N. siamensis	>N.siamensis_275_230_329_219_840_258_264_317_214_216_1.0174_3FTX	Short-chain subfamily	Type I alpha-neurotoxin sub-subfamily	Asia	LECHDQQSSQTPTTTGCSGGETNCYKKRWRDHRGYRTERGCGCPSVKNGIEINCCTTDRCN	>3FTX_540	61
>3FTX_848	N. siamensis	>N.siamensis_1006_982_853_0.4194_3FTX	Short-chain subfamily	Type I alpha-neurotoxin sub-subfamily	Asia	TLECHNQQSSQPPTTTCCSGAETNCYKKRWRDHRGTIIERGCGCPTVKKGIELNCCTTDRCNN	duplicate seq	63
>3FTX_849	N. siamensis	>N.siamensis_894_0.0634751555339014_3FTX	Short-chain subfamily	Type I alpha-neurotoxin sub-subfamily	Asia	TLNCHNQMSAQPPTTTRCSRWETNCYKKRWRDHRGYKTERGCGCPTVKKGIQLHCCTSDNCNN	>3FTX_849	63
>3FTX_850	N. siamensis	>N.siamensis_921_358_993_412_419_366_372_2.7343_3FTX	Short-chain subfamily	Type I alpha-neurotoxin sub-subfamily	Asia	TLECHNQQSSQTPTTTGCSGGETNCYKKRWRDHRGYRTERGCGCPSVKNGIEINCCTTDRCNN	duplicate seq	63
>3FTX_918	N. sputatrix	>sp|O57326.1|3S1A3_NAJSP_RecName:_Full_Alpha-neurotoxin_NTX-3_Short_NTX3_Flags:_Precursor	Short-chain subfamily	Type I alpha-neurotoxin sub-subfamily	Asia	YTLECHNQQSSETPTTTGCSGGETNCYKKRWRDHRGYRIERGCGCPSVKKGIEINCCTTDRCNN	>3FTX_918	64
>3FTX_919	N. sputatrix	>sp|O57327.1|3S1A4_NAJSP_RecName:_Full_Alpha-neurotoxin_NTX-4_Short_NTX4_Flags:_Precursor	Short-chain subfamily	Type I alpha-neurotoxin sub-subfamily	Asia	YTLECHNQQSSQAPTTTGCSGGETNCYKKGWRDHRGYRIERGCGCPSVKKGIEINCCTTDRCNN	>3FTX_919	64
>3FTX_570	N. sputatrix	>sp|P60772.1|3S15_NAJSP_RecName:_Full_Neurotoxin_5_Short_Toxin_5	Short-chain subfamily	Type I alpha-neurotoxin sub-subfamily	Asia	LECHNQQSSQAPTTKTCSGETNCYKKWWSDHRGTIIERGCGCPKVKPGVKLNCCTTDRCNN	duplicate seq	61
>3FTX_776	N. sputatrix	>sp|Q9PSN6.1|3S13_NAJSP_RecName:_Full_Neurotoxin_3_Short_Toxin_3	Short-chain subfamily	Type I alpha-neurotoxin sub-subfamily	Africa	LECHDQQSSQTPTTTGCSGGETNCYKKRWRDHRGYRTERGCGCPSVKNGIEINCCTTDRCNN	duplicate seq	62
>3FTX_955	N. sputatrix	>sp|Q9YGJ5.1|3S1A2_NAJSP_RecName:_Full_Alpha-neurotoxin_NTX-2_Short_NTX2_Flags:_Precursor	Short-chain subfamily	Type I alpha-neurotoxin sub-subfamily	Asia	YTLECHNQQSSQAPTTTGCSGGETNCYKKSWRDHRGYRIERGCGCPSVKKGIEINCCTTDRCNN	>3FTX_955	64
>3FTX_956	N. sputatrix	>sp|Q9YGJ6.1|3S1A1_NAJSP_RecName:_Full_Alpha-neurotoxin_NTX-1_Short_NTX1_Flags:_Precursor	Short-chain subfamily	Type I alpha-neurotoxin sub-subfamily	Asia	YTLECHNQQSSETPTTTGCSGGETNCYKKSWRDHRGYRIERGCGCPSVKKGIEINCCTTDRCNN	>3FTX_956	64
>3FTX_549	N. sumatrana	>N.sumatrana_354_398_370_0.7349_3FTX	Short-chain subfamily	Type I alpha-neurotoxin sub-subfamily	Asia	LECHNQQSSQTPTTKTCSGETNCYKKWWSDHRGTIIERGCGCPKVKPGVNLNCCTTDRCNN	duplicate seq	61
>3FTX_550	N. sumatrana	>N.sumatrana_558_484_0.2387_3FTX	Short-chain subfamily	Type I alpha-neurotoxin sub-subfamily	Asia	LECHNQQSSQAPTTKTCSGETNCYKKWWSDHRGTIIERGCGCPKVKPGVNLNCCRTDRCNN	duplicate seq	61
>3FTX_817	N. mossambica	>N.mossambica_91_94_0.1409_3FTX	Short-chain subfamily	Type I alpha-neurotoxin sub-subfamily	Africa	TLDCHNQQSSEPPTTTRCSSGETNCYKKRWRDHRGYRTERGCGCPTVKKGIQLHCCTTDNCNN	>3FTX_817	63
>3FTX_647	N. naja	>N.naja_173_312_192_355_0.0939_3FTX	Short-chain subfamily	Type I alpha-neurotoxin sub-subfamily	Asia	LECHNQQSSQTPTTTGCSGGENNCYKKEWRDNRGYRTERGCGCPSVKKGIGINCCTTDRCNN	duplicate seq	62
>3FTX_648	N. naja	>N.naja_186_334_191_342_0.0941_3FTX	Short-chain subfamily	Type I alpha-neurotoxin sub-subfamily	Asia	LECHNQQSSQTPTTTGCSGGETNCYKKRWRDHRGYRTERGCGCPSVKNGIEINCCTTDRCNN	duplicate seq	62
>3FTX_649	N. naja	>N.naja_199_0.0377607396210714_3FTX	Short-chain subfamily	Type I alpha-neurotoxin sub-subfamily	Asia	LECHNQQSSQTPTTTDCSGGETNCYKKRWRDHRGYRSERGCGCPTVKKGIEINCCTTDRCNN	duplicate seq	62
>3FTX_650	N. naja	>N.naja_338_333_0.0558_3FTX	Short-chain subfamily	Type I alpha-neurotoxin sub-subfamily	Asia	LECHNQQSSQTPTTTGCSGGETNCYKKRWRDHRGYRTERGCGCPSVRNGIEINCCTTDRCNN	duplicate seq	62
>3FTX_651	N. naja	>N.naja_348_0.0467693786352485_3FTX	Short-chain subfamily	Type I alpha-neurotoxin sub-subfamily	Asia	LECHNQQSSQPPTTTCCSGAETNCYKKRWRDHRGTIIERGCGCPTVKKGIELNCCTTDRCNN	>3FTX_651	62
>3FTX_652	N. naja	>N.naja_439_0.0201514126853893_3FTX	Short-chain subfamily	Type I alpha-neurotoxin sub-subfamily	Asia	LECHNQQSSQPPTTKTCSPGETNCYKKVWRDHRGTIIERGCGCPTVKPGIKLNCCTTDKCNN	duplicate seq	62
>3FTX_690	N. philippinensis	>N.philippinensis_1695_0.307658750382633_3FTX	Short-chain subfamily	Type I alpha-neurotoxin sub-subfamily	Asia	LNCHNQMSAQPPTTTRCSRWETNCYKKRWRDHRGYKTERGCGCPTVKKGIQLHCCTSDNCNN	duplicate seq	62
>3FTX_691	N. philippinensis	>N.philippinensis_618_756_1.4411_3FTX	Short-chain subfamily	Type I alpha-neurotoxin sub-subfamily	Asia	LECHNQQSSEPPTTTRCSGGETNCYKKRWRDHRGYRTERGCGCPTVKKGIELNCCTTDRCNN	duplicate seq	62
>3FTX_692	N. philippinensis	>N.philippinensis_644_780_725_5.6435_3FTX	Short-chain subfamily	Type I alpha-neurotoxin sub-subfamily	Asia	TLECHNQQSSQPPTTTCCSGETNCYKKRWSDHRGYRTERGCGCPSVGNGIEINCCTTDRCNN	duplicate seq	62
>3FTX_693	N. philippinensis	>N.philippinensis_675_1.12630398878557_3FTX	Short-chain subfamily	Type I alpha-neurotoxin sub-subfamily	Asia	LECHNQQSSQTPTTTGCSGGENNCYKKEWRDNRGYRTERGCGCPSVKKGIGINCCTTDRCNN	duplicate seq	62
>3FTX_694	N. philippinensis	>N.philippinensis_705_0.112828236921674_3FTX	Short-chain subfamily	Type I alpha-neurotoxin sub-subfamily	Asia	LECHNQQSSQTPTTTGCSGGETNCYKKRWRDHRGYRTERGCGCPSVKNGIEINCCTTDRCNN	duplicate seq	62
>3FTX_695	N. philippinensis	>N.philippinensis_731_4.20233326965513_3FTX	Short-chain subfamily	Type I alpha-neurotoxin sub-subfamily	Asia	TLECHNQQSSQPPTTKSCPGETNCYNKRWRDHRGTIIERGCGCPTVKPGIKLKCCTTDRCNN	duplicate seq	62
>3FTX_696	N. philippinensis	>N.philippinensis_748_1.12630398878557_3FTX	Short-chain subfamily	Type I alpha-neurotoxin sub-subfamily	Asia	MECHNQQSSQPPTTTHCSGGETNCYEKRWHDHRGTIIERGCGCPTVKPGVKLNCCTTDKCNN	duplicate seq	62
>3FTX_697	N. philippinensis	>N.philippinensis_873_0.0543658726642696_3FTX	Short-chain subfamily	Type I alpha-neurotoxin sub-subfamily	Asia	TLECHNQQSSQPPTTTCCSGDTNCYKKRWRDHRGSITERGCGCPTVKKGIEINCCTTDRCNN	duplicate seq	62
>3FTX_699	N. philippinensis	>N.philippinensis_991_0.0543658726642696_3FTX	Short-chain subfamily	Type I alpha-neurotoxin sub-subfamily	Asia	LECHNQQSSQPPTTKTCSPGETNCYKKVWRDHRGTIIERGCGCPTVKPGIKLNCCTTDKCNN	duplicate seq	62
>3FTX_700	N. siamensis	>N.siamensis_1034_0.399989145410763_3FTX	Short-chain subfamily	Type I alpha-neurotoxin sub-subfamily	Asia	LECHNQQSSEPPTTTRCSGGETNCYKKRWRDHRGYRTERGCGCPTVKKGIELNCCTTDRCNN	duplicate seq	62
>3FTX_701	N. siamensis	>N.siamensis_227_0.185585865251534_3FTX	Short-chain subfamily	Type I alpha-neurotoxin sub-subfamily	Asia	MECHNQQSSQTPTTTGCSGGETNCYKKWWSDHRGTIIERGCGCPKVKPGVNLNCCTTDRCNN	duplicate seq	62
>3FTX_702	N. siamensis	>N.siamensis_240_209_0.1894_3FTX	Short-chain subfamily	Type I alpha-neurotoxin sub-subfamily	Asia	LECHNQQSSQTPTTTGCSGGETNCYKKRWRDHRGYRTERGCGCPSVRNGIEINCCTTDRCNN	duplicate seq	62
>3FTX_703	N. siamensis	>N.siamensis_406_0.134670677024543_3FTX	Short-chain subfamily	Type I alpha-neurotoxin sub-subfamily	Asia	LECHNQQSSQTPTTTDCSGGETNCYKKRWRDHRGYRSERGCGCPTVKKGIEINCCTTDRCNN	duplicate seq	62
>3FTX_704	N. siamensis	>N.siamensis_475_0.0183770419568057_3FTX	Short-chain subfamily	Type I alpha-neurotoxin sub-subfamily	Asia	LECHNQQSSQAPTTTGCSGGETNCYKKGWRDHRGYRIERGCGCPSVKKGIEINCCTTDRCNN	duplicate seq	62
>3FTX_705	N. siamensis	>N.siamensis_649_411_362_573_0.3961_3FTX	Short-chain subfamily	Type I alpha-neurotoxin sub-subfamily	Asia	LECHNQQSSQTPTTTGCSGGENNCYKKEWRDNRGYRTERGCGCPSVKKGIGINCCTTDRCNN	duplicate seq	62
>3FTX_707	N. siamensis	>N.siamensis_827_380_416_379_1.8140_3FTX	Short-chain subfamily	Type I alpha-neurotoxin sub-subfamily	Asia	TLECHNQQSSQTPTTKTCSGETNCYKKWWSDHRGTIIERGCGCPKVKPGVNLNCCTTDRCNN	>3FTX_707	62
>3FTX_708	N. sumatrana	>N.sumatrana_1064_512_502_514_575_482_448_559_1.2314_3FTX	Short-chain subfamily	Type I alpha-neurotoxin sub-subfamily	Asia	TLECHNQQSSQAPTTKTCSGETNCYKKWWSDHRGTIIERGCGCPKVKPGVKLNCCTTDRCNN	>3FTX_708	62
>3FTX_709	N. sumatrana	>N.sumatrana_227_693_226_0.1429_3FTX	Short-chain subfamily	Type I alpha-neurotoxin sub-subfamily	Asia	LECHDQQSSETPTTTGCSGGETNCYKKSWRDHRGYRIERGCGCPSVKKGIEINCCTTDRCNN	duplicate seq	62
>3FTX_710	N. sumatrana	>N.sumatrana_276_0.0450706598517122_3FTX	Short-chain subfamily	Type I alpha-neurotoxin sub-subfamily	Asia	MECHNQQSSQTPTTTGCSGGETNCYKKWWSDHRGTIIERGCGCPKVKPGVNLNCCTTDRCNN	duplicate seq	62
>3FTX_711	N. sumatrana	>N.sumatrana_289_322_185_299_646_203_254_180_183_176_239_1.4016_3FTX	Short-chain subfamily	Type I alpha-neurotoxin sub-subfamily	Asia	LECHDQQSSQTPTTTGCSGGETNCYKKRWRDHRGYRTERGCGCPSVKNGIEINCCTTDRCNN	duplicate seq	62
>3FTX_712	N. sumatrana	>N.sumatrana_395_391_414_0.7215_3FTX	Short-chain subfamily	Type I alpha-neurotoxin sub-subfamily	Asia	LECHNQQSSQTPTTTGCSGGENNCYKKEWRDNRGYRTERGCGCPSVKKGIGINCCTTDRCNN	duplicate seq	62
>3FTX_713	N. sumatrana	>N.sumatrana_557_572_0.1093_3FTX	Short-chain subfamily	Type I alpha-neurotoxin sub-subfamily	Asia	TLECHNQQSSQAPTTKTCSGETNCYKKWWSDHRGTIIERGCGCPKVKPGVNLNCCTTDRCNN	>3FTX_713	62
>3FTX_857	N. sumatrana	>N.sumatrana_244_394_389_346_363_503_360_567_1.4915_3FTX	Short-chain subfamily	Type I alpha-neurotoxin sub-subfamily	Asia	TLECHNQQSSQTPTTTGCSGGETNCYKKRWRDHRGYRTERGCGCPSVKNGIEINCCTTDRCNN	duplicate seq	63
>3FTX_858	N. sumatrana	>N.sumatrana_410_0.187413136650488_3FTX	Short-chain subfamily	Type I alpha-neurotoxin sub-subfamily	Asia	TLECHNQQSSQTPTTTDCSGGETNCYKKRWRDHRGYRSERGCGCPTVKKGIEINCCTTDRCNN	>3FTX_858	63
>3FTX_48	M. surinamensis	>sp|P86095.1|3S11_MICSU_RecName:_Full_Three-finger_toxin_MS1_AltName:_Full_Short_neurotoxin_MS1	Short-chain subfamily	Type I alpha-neurotoxin sub-subfamily	Latin America	MICYNQQSTEPPTTKTCSEGQCYKKTWSDHRGTIIERGCACPNVKPGVKISCCSSDKCR	>3FTX_48	59
>3FTX_327	M. surinamensis	>sp|P86097.1|3S13_MICSU_RecName:_Full_Three-finger_toxin_MS3_AltName:_Full_Short_neurotoxin_MS3	Short-chain subfamily	Type I alpha-neurotoxin sub-subfamily	Latin America	LICYSQMYNEIIKTCENGETTCYSKTWRDHRGTRLEKGCGCPPVKYDMIVKCCKTDRCGN	>3FTX_327	60
>3FTX_874	O. hannah	>sp|F5CPE4|3S166_MICAT_Three_finger_toxin_MALT0066C_OS_Micrurus_altirostris_OX_129457_PE_1_SV_1	Short-chain subfamily	Type I alpha-neurotoxin sub-subfamily	Latin America	TLICYNYETPLDKTTECCGNGVTTCFAKSWRDHRGLRTDRGCGCPNVKPGVTINCCKTDRCNG	>3FTX_874	63
>3FTX_877	O. hannah	>sp|P01412|3S11A_OPHHA_Weak_toxin_DE-1_OS_Ophiophagus_hannah_OX_8665_PE_1_SV_2	Short-chain subfamily	Type I alpha-neurotoxin sub-subfamily	Asia	SLICFNQETYRPETTTTCPDGEDTCYSTFWNDHHGVKIERGCGCPRVNPPISIICCKTDKCNN	>3FTX_877	63
>3FTX_741	O. scutellatus	>sp|P0CB06.1|3S12_OXYSC_RecName:_Full_Short_neurotoxin_2_Short_SNTX-2	Short-chain subfamily	Type I alpha-neurotoxin sub-subfamily	Oceania	MTCYNQQSSEAKTTTTCSGGVSSCYKKTWSDIRGTIIERGCGCPSVKKGIERICCRTDKCNN	>3FTX_741	62
>3FTX_910	O. microlepidotus	>sp|A7X4R5.1|3S13_OXYMI_RecName:_Full_Short_neurotoxin_3FTx-Oxy3_Flags:_Precursor	Short-chain subfamily	Type I alpha-neurotoxin sub-subfamily	Oceania	YTMTCYNQQSSQAKTTTTCSGGVSSCYRKTWSDIRGTIIERGCGCPSVKKGIERICCGTDKCNN	duplicate seq	64
>3FTX_911	O. microlepidotus	>sp|A7X4S0.1|3S14_OXYMI_RecName:_Full_Short_neurotoxin_3FTx-Oxy4_Flags:_Precursor	Short-chain subfamily	Type I alpha-neurotoxin sub-subfamily	Oceania	YTMTCYNQQSSEAKTTTTCSGGVSSCYKETWYDGRGTRIERGCGCPRAKKGIERICCGTDKCNN	duplicate seq	64
>3FTX_887	O. microlepidotus	>ABU68551.1_3FTx-Oxy3_Oxyuranus_microlepidotus	Short-chain subfamily	Type I alpha-neurotoxin sub-subfamily	Oceania	YTMTCYNQQSSQAKTTTTCSGGVSSCYRKTWSDIRGTIIERGCGCPSVKKGIERICCGTDKCNN	duplicate seq	64
>3FTX_888	O. microlepidotus	>ABU68552.1_3FTx-Oxy4_Oxyuranus_microlepidotus	Short-chain subfamily	Type I alpha-neurotoxin sub-subfamily	Oceania	YTMTCYNQQSSEAKTTTTCSGGVSSCYKETWYDGRGTRIERGCGCPRAKKGIERICCGTDKCNN	duplicate seq	64
>3FTX_942	O. scutellatus	>sp|Q45Z11.1|3S11_OXYSC_RecName:_Full_Short_neurotoxin_1_Short_SNTX-1_AltName:_Full_Toxin_3_Flags:_Precursor	Short-chain subfamily	Type I alpha-neurotoxin sub-subfamily	Oceania	YTMTCYNQQSSEAKTTTTCSGGVSSCYKKTWSDGRGTIIERGCGCPSVKKGIERICCRTDKCNN	>3FTX_942	64
>3FTX_23	W. aegyptia	>W.aegyptia_595_0.102916633199606_3FTX	Short-chain subfamily	Type I alpha-neurotoxin sub-subfamily	Africa	NQQSSEPPTTTRCSGGETNCYKKRWRDHRGYRTERGCGCPSVKKGIELNCCTTDRCNN	>3FTX_23	58
>3FTX_576	W. aegyptia	>W.aegyptia_268_0.128261401229225_3FTX	Short-chain subfamily	Type I alpha-neurotoxin sub-subfamily	Africa	LECHNQQSSQAPTTKTCSGETNCYKKWWSDHRGTIIERGCGCPKVKPGVKLNCCRTDRCNN	duplicate seq	61
>3FTX_577	W. aegyptia	>W.aegyptia_368_4.07962261650115_3FTX	Short-chain subfamily	Type I alpha-neurotoxin sub-subfamily	Africa	LECHNQQSSQAPTTKTCSGETNCYKKWWSDHRGTIIERGCGCPKVKPGVNLNCCRTDRCNN	duplicate seq	61
>3FTX_578	W. aegyptia	>W.aegyptia_395_4.07962261650115_3FTX	Short-chain subfamily	Type I alpha-neurotoxin sub-subfamily	Africa	KICYNQPSSQHPTTKACPGEKNCYRKQWSDHRGTIIERGCGCPTVKPGVKLHCCTTEKCNN	duplicate seq	61
>3FTX_579	W. aegyptia	>W.aegyptia_563_0.0358111976637943_3FTX	Short-chain subfamily	Type I alpha-neurotoxin sub-subfamily	Africa	MICHNQQSSQRPTIKTCPGETNCYKKRWRDHRGTIIERGCGCPSVKKGVGIYCCKTDKCNR	duplicate seq	61
>3FTX_580	W. aegyptia	>W.aegyptia_610_0.102916633199606_3FTX	Short-chain subfamily	Type I alpha-neurotoxin sub-subfamily	Africa	MECHNQQSSQAPTTKTCSGETNCYKKWWSDHRGTIIERGCGCPKVKPGVNLNCCTTDRCNN	duplicate seq	61
>3FTX_582	W. aegyptia	>W.aegyptia_782_0.112600120095725_3FTX	Short-chain subfamily	Type I alpha-neurotoxin sub-subfamily	Africa	MECHNQQSSQPPTTKTCPGETNCYKKQWSDHRGTIIERGCGCPSVKKGVKINCCTTDRCNN	duplicate seq	61
>3FTX_583	W. aegyptia	>W.aegyptia_837_0.112600120095725_3FTX	Short-chain subfamily	Type I alpha-neurotoxin sub-subfamily	Africa	TLECHNQQSSQAPTTKTCSGETNCYKKWWSDHRGTIIERGCGCPKVKPGVNLNCCTTDRCN	>3FTX_583	61
>3FTX_782	W. aegyptia	>W.aegyptia_1394_0.00878256187450742_3FTX	Short-chain subfamily	Type I alpha-neurotoxin sub-subfamily	Africa	MECHNQQSSQPPTTTHCSGGETNCYEKRWHDHRGTIIERGCGCPTVKPGVKLNCCTTDKCNN	duplicate seq	62
>3FTX_783	W. aegyptia	>W.aegyptia_263_357_0.3786_3FTX	Short-chain subfamily	Type I alpha-neurotoxin sub-subfamily	Africa	LECHDQQSSQTPTTTGCSGGETNCYKKRWRDHRGYRTERGCGCPSVKNGIEINCCTTDRCNN	duplicate seq	62
>3FTX_784	W. aegyptia	>W.aegyptia_356_236_323_8.3722_3FTX	Short-chain subfamily	Type I alpha-neurotoxin sub-subfamily	Africa	LECHNQQSSQTPTTTGCSGGETNCYKKRWRDHRGYRTERGCGCPSVKNGIEINCCTTDRCNN	duplicate seq	62
>3FTX_785	W. aegyptia	>W.aegyptia_484_4.07962261650115_3FTX	Short-chain subfamily	Type I alpha-neurotoxin sub-subfamily	Africa	TLECHNKQSSEPPTTTRCSGGETNCYKKRWRDHRGYRTERGCGCTTVKKGIELNCCTTDRCN	>3FTX_785	62
>3FTX_786	W. aegyptia	>W.aegyptia_572_633_3.4226_3FTX	Short-chain subfamily	Type I alpha-neurotoxin sub-subfamily	Africa	LECHNQQSSQAPTTTCCPGGETNCYKKWWSGHCGTVIERGCGCPKVKPGVKLNCCRTDRCNN	>3FTX_786	62
>3FTX_787	W. aegyptia	>W.aegyptia_589_871_0.1261_3FTX	Short-chain subfamily	Type I alpha-neurotoxin sub-subfamily	Africa	MECHNQQSSQTPTTTGCSGGETNCYKKWWSDHRGTIIERGCGCPKVKPGVNLNCCTTDRCNN	duplicate seq	62
>3FTX_788	W. aegyptia	>W.aegyptia_690_1.6907128298282_3FTX	Short-chain subfamily	Type I alpha-neurotoxin sub-subfamily	Africa	TLECHNQQSSQPPTTKTCPGETNCYKKRWRDHRGSITERGCGCPSVKKGIEINCCTTDKCNN	>3FTX_788	62
>3FTX_789	W. aegyptia	>W.aegyptia_836_429_304_4.3205_3FTX	Short-chain subfamily	Type I alpha-neurotoxin sub-subfamily	Africa	LECHNQQSSQTPTTTGCSGGENNCYKKEWRDNRGYRTERGCGCPSVKKGIGINCCTTDRCNN	duplicate seq	62
>3FTX_885	W. aegyptia	>W.aegyptia_259_456_568_296_378_256_321_442_405_234_302_6.5293_3FTX	Short-chain subfamily	Type I alpha-neurotoxin sub-subfamily	Africa	TFVCHNQQSSQPPTTTNCSGGENKCYKKRWSTHRGTITERGCGCPTVKKGIELHCCTTDQCNL	>3FTX_885	63
