# Supplementary material for: Plug and play virus-like particles for the generation of anti-toxin antibodies
Source: Toxicon X. 2024 Aug 26;23:100204. doi: 10.1016/j.toxcx.2024.100204 (PMC11401359; doi:10.1016/j.toxcx.2024.100204)
Supplement: Multimedia component 3 [file mmc3.xlsx]

## Sheet: Supp data 2
ANTIVENOM	ANTIVENOM	TOXIN FAMILY	TOXIN SUB-SUBFAMILY	Antigen	REGION	Peptide	Antivenom signal, 1:100	Anti-horse IgG DL800, 2 µg/ml	Times represented	Naïve cross react?	Secondary cross react?
LSTM2	SAIMR polyvalent	3FTX	Type I alpha-neurotoxin sub-subfamily	>3FTX_1374	Africa	IKRGCGCPRVKSKIK	107	522	2	TRUE	TRUE
LSTM2	SAIMR polyvalent	3FTX	Type I alpha-neurotoxin sub-subfamily	>3FTX_763	Latin America	RGCGCPKVKPGIRLK	100	471	1	TRUE	TRUE
LSTM2	SAIMR polyvalent	3FTX	Type I alpha-neurotoxin sub-subfamily	>3FTX_1374	Africa	RGCGCPRVKSKIKIK	97	774	1	TRUE	TRUE
LSTM2	SAIMR polyvalent	3FTX	Type I alpha-neurotoxin sub-subfamily	>3FTX_893	Latin America	IWSDFRGTVIERGCG	67	0	1	FALSE	FALSE
LSTM2	SAIMR polyvalent	3FTX	Type I alpha-neurotoxin sub-subfamily	>3FTX_921	Asia	RGCGCPKVKPGIKLR	56.5	127	4	TRUE	TRUE
LSTM2	SAIMR polyvalent	3FTX	Type I alpha-neurotoxin sub-subfamily	>3FTX_891	Latin America	TTCFAKSWNDHRGRR	55	1615.5	2	TRUE	TRUE
LSTM2	SAIMR polyvalent	3FTX	Type I alpha-neurotoxin sub-subfamily	>3FTX_890	Latin America	RGTRIERGCGCYKVK	53	54.5	2	FALSE	TRUE
LSTM2	SAIMR polyvalent	3FTX	Type I alpha-neurotoxin sub-subfamily	>3FTX_1374	Africa	KRGCGCPRVKSKIKI	47.5	178.5	1	TRUE	TRUE
LSTM2	SAIMR polyvalent	3FTX	Type I alpha-neurotoxin sub-subfamily	>3FTX_1374	Africa	GCPRVKSKIKIKCCK	45.5	128.5	1	TRUE	TRUE
LSTM2	SAIMR polyvalent	3FTX	Type I alpha-neurotoxin sub-subfamily	>3FTX_888	Oceania	GTRIERGCGCPRAKK	45.5	269	2	FALSE	TRUE
LSTM2	SAIMR polyvalent	3FTX	Type I alpha-neurotoxin sub-subfamily	>3FTX_1374	Africa	TIIKRGCGCPRVKSK	44.5	357.5	2	TRUE	TRUE
LSTM2	SAIMR polyvalent	3FTX	Type I alpha-neurotoxin sub-subfamily	>3FTX_874	Latin America	FAKSWRDHRGLRTDR	40	568	3	FALSE	TRUE
LSTM2	SAIMR polyvalent	3FTX	Type I alpha-neurotoxin sub-subfamily	>3FTX_644	Africa	RCSRWETNCYKKRWR	39	280	5	TRUE	TRUE
LSTM2	SAIMR polyvalent	3FTX	Type I alpha-neurotoxin sub-subfamily	>3FTX_398	Africa	IKRGCGCPSVKKGIK	38.5	156	9	FALSE	TRUE
LSTM2	SAIMR polyvalent	3FTX	Type I alpha-neurotoxin sub-subfamily	>3FTX_1374	Africa	IIKRGCGCPRVKSKI	37	0	2	TRUE	FALSE
LSTM2	SAIMR polyvalent	3FTX	Type I alpha-neurotoxin sub-subfamily	>3FTX_21	Africa	GCGCPRVKSKIKCCK	34	101	1	FALSE	TRUE
LSTM2	SAIMR polyvalent	3FTX	Type I alpha-neurotoxin sub-subfamily	>3FTX_1374	Africa	GCGCPRVKSKIKIKC	33.5	12	1	FALSE	TRUE
LSTM2	SAIMR polyvalent	3FTX	Type I alpha-neurotoxin sub-subfamily	>3FTX_1374	Africa	CPRVKSKIKIKCCKS	30	52.5	1	FALSE	TRUE
LSTM2	SAIMR polyvalent	3FTX	Type I alpha-neurotoxin sub-subfamily	>3FTX_817	Africa	RCSSGETNCYKKRWR	29	461	1	FALSE	TRUE
LSTM2	SAIMR polyvalent	3FTX	Type I alpha-neurotoxin sub-subfamily	>3FTX_23	Africa	RCSGGETNCYKKRWR	27.5	344	15	FALSE	TRUE
LSTM2	SAIMR polyvalent	3FTX	Type I alpha-neurotoxin sub-subfamily	>3FTX_352	Africa	NTTSSEEEPPKTCPG	26	0	1	TRUE	FALSE
LSTM2	SAIMR polyvalent	3FTX	Type I alpha-neurotoxin sub-subfamily	>3FTX_398	Africa	KRGCGCPSVKKGIKI	25	19	9	FALSE	TRUE
LSTM2	SAIMR polyvalent	3FTX	Type I alpha-neurotoxin sub-subfamily	>3FTX_1098	Asia	YKMYFSDHRGTRSSR	24	76	2	FALSE	TRUE
LSTM2	SAIMR polyvalent	3FTX	Type I alpha-neurotoxin sub-subfamily	>3FTX_398	Africa	YKMQWSGNRGTIIKR	23.5	85	9	FALSE	TRUE
LSTM2	SAIMR polyvalent	3FTX	Type I alpha-neurotoxin sub-subfamily	>3FTX_885	Africa	TTNCSGGENKCYKKR	23.5	83	1	FALSE	TRUE
LSTM2	SAIMR polyvalent	3FTX	Type I alpha-neurotoxin sub-subfamily	>3FTX_420	Asia	RGCGCPTVKPGIKLK	23	42.5	4	FALSE	TRUE
LSTM2	SAIMR polyvalent	3FTX	Type I alpha-neurotoxin sub-subfamily	>3FTX_21	Africa	NHQSNTPATTKSCVE	20	0	1	FALSE	FALSE
LSTM2	SAIMR polyvalent	3FTX	Type I alpha-neurotoxin sub-subfamily	>3FTX_763	Latin America	LTCFNDFSPTAHTVE	20	0	1	FALSE	FALSE
LSTM2	SAIMR polyvalent	3FTX	Type I alpha-neurotoxin sub-subfamily	>3FTX_891	Latin America	TCFAKSWNDHRGRRT	19.5	559	2	FALSE	TRUE
LSTM2	SAIMR polyvalent	3FTX	Type I alpha-neurotoxin sub-subfamily	>3FTX_21	Africa	KRGCGCPRVKSKIKC	19	65	1	FALSE	TRUE
LSTM2	SAIMR polyvalent	3FTX	Type I alpha-neurotoxin sub-subfamily	>3FTX_279	Africa	ERGCGCPSVKKGVKI	18.5	0	3	FALSE	FALSE
LSTM2	SAIMR polyvalent	3FTX	Type I alpha-neurotoxin sub-subfamily	>3FTX_742	Asia	RGCGCPTVKPGIKLR	16.5	45	4	FALSE	TRUE
LSTM2	SAIMR polyvalent	3FTX	Type I alpha-neurotoxin sub-subfamily	>3FTX_352	Africa	TTSSEEEPPKTCPGE	16	0	1	FALSE	FALSE
LSTM2	SAIMR polyvalent	3FTX	Type I alpha-neurotoxin sub-subfamily	>3FTX_352	Africa	CHNTTSSEEEPPKTC	15.5	0	1	FALSE	FALSE
LSTM2	SAIMR polyvalent	3FTX	Type I alpha-neurotoxin sub-subfamily	>3FTX_785	Africa	RGYRTERGCGCTTVK	15.5	0	3	FALSE	FALSE
LSTM2	SAIMR polyvalent	3FTX	Type I alpha-neurotoxin sub-subfamily	>3FTX_1355	Africa	IHPTTKTCRTKFCFK	15	36	2	FALSE	TRUE
LSTM2	SAIMR polyvalent	3FTX	Type I alpha-neurotoxin sub-subfamily	>3FTX_742	Asia	YRKQWRDHRGTIIER	15	9.5	4	FALSE	TRUE
LSTM2	SAIMR polyvalent	3FTX	Type I alpha-neurotoxin sub-subfamily	>3FTX_743	Asia	RGCGCPTVKPGVKLR	14	30	2	FALSE	TRUE
LSTM2	SAIMR polyvalent	3FTX	Type I alpha-neurotoxin sub-subfamily	>3FTX_944	Asia	PGVKLRCCESEDCNN	14	0	1	FALSE	FALSE
LSTM2	SAIMR polyvalent	3FTX	Type I alpha-neurotoxin sub-subfamily	>3FTX_416	Asia	YKKRWSDHRGYRTER	11.5	28.5	4	FALSE	TRUE
LSTM2	SAIMR polyvalent	3FTX	Type I alpha-neurotoxin sub-subfamily	>3FTX_454	Africa	RGCGCPTVKPVIKLK	11.5	34.5	5	FALSE	TRUE
LSTM2	SAIMR polyvalent	3FTX	Type I alpha-neurotoxin sub-subfamily	>3FTX_23	Africa	YKKRWRDHRGYRTER	11	102	43	FALSE	TRUE
LSTM2	SAIMR polyvalent	3FTX	Type I alpha-neurotoxin sub-subfamily	>3FTX_763	Latin America	NDFSPTAHTVEDCQR	11	0	1	FALSE	FALSE
LSTM2	SAIMR polyvalent	3FTX	Type I alpha-neurotoxin sub-subfamily	>3FTX_21	Africa	ICYNHQSNTPATTKS	10.5	0	1	FALSE	FALSE
LSTM2	SAIMR polyvalent	3FTX	Type I alpha-neurotoxin sub-subfamily	>3FTX_352	Africa	LECHNTTSSEEEPPK	10.5	0	1	FALSE	FALSE
LSTM2	SAIMR polyvalent	3FTX	Type I alpha-neurotoxin sub-subfamily	>3FTX_920	Asia	ICLNQQSSEPQTTET	10.5	0	1	FALSE	FALSE
LSTM2	SAIMR polyvalent	3FTX	Type I alpha-neurotoxin sub-subfamily	>3FTX_352	Africa	ECHNTTSSEEEPPKT	10	0	1	FALSE	FALSE
LSTM2	SAIMR polyvalent	3FTX	Type I alpha-neurotoxin sub-subfamily	>3FTX_921	Asia	ERGCGCPKVKPGIKL	10	21	4	FALSE	TRUE
LSTM2	SAIMR polyvalent	3FTX	Type I alpha-neurotoxin sub-subfamily	>3FTX_785	Africa	RDHRGYRTERGCGCT	9.5	0	3	FALSE	FALSE
LSTM2	SAIMR polyvalent	3FTX	Type I alpha-neurotoxin sub-subfamily	>3FTX_945	Asia	GCPTVKPGINLSCCE	9	0	1	FALSE	FALSE
LSTM2	SAIMR polyvalent	3FTX	Type I alpha-neurotoxin sub-subfamily	>3FTX_351	Africa	KVKPGVNLNCCRTDR	8.5	10.5	20	FALSE	TRUE
LSTM2	SAIMR polyvalent	3FTX	Type I alpha-neurotoxin sub-subfamily	>3FTX_807	Africa	NCYKKRWRDHRGYRI	8.5	60.5	2	FALSE	TRUE
LSTM2	SAIMR polyvalent	3FTX	Type I alpha-neurotoxin sub-subfamily	>3FTX_921	Asia	KVKPGIKLRCCESED	8.5	0	4	FALSE	FALSE
LSTM2	SAIMR polyvalent	3FTX	Type I alpha-neurotoxin sub-subfamily	>3FTX_973	Africa	IIIMLCADHRGTIIE	8	0	1	FALSE	FALSE
LSTM2	SAIMR polyvalent	3FTX	Type I alpha-neurotoxin sub-subfamily	>3FTX_21	Africa	CYNHQSNTPATTKSC	7	0	1	FALSE	FALSE
LSTM2	SAIMR polyvalent	3FTX	Type I alpha-neurotoxin sub-subfamily	>3FTX_877	Asia	TYRPETTTTCPDGED	7	0	1	FALSE	FALSE
LSTM2	SAIMR polyvalent	3FTX	Type I alpha-neurotoxin sub-subfamily	>3FTX_922	Asia	YTRRCFNQQSSQPKT	7	0	3	FALSE	FALSE
LSTM2	SAIMR polyvalent	3FTX	Type I alpha-neurotoxin sub-subfamily	>3FTX_21	Africa	CGCPRVKSKIKCCKS	6	21	1	FALSE	TRUE
LSTM2	SAIMR polyvalent	3FTX	Type I alpha-neurotoxin sub-subfamily	>3FTX_398	Africa	GTIIKRGCGCPSVKK	6	41	9	FALSE	TRUE
LSTM2	SAIMR polyvalent	3FTX	Type I alpha-neurotoxin sub-subfamily	>3FTX_649	Asia	YKKRWRDHRGYRSER	6	16	4	FALSE	TRUE
LSTM2	SAIMR polyvalent	3FTX	Type I alpha-neurotoxin sub-subfamily	>3FTX_877	Asia	EDTCYSTFWNDHHGV	6	0	1	FALSE	FALSE
LSTM2	SAIMR polyvalent	3FTX	Type I alpha-neurotoxin sub-subfamily	>3FTX_888	Oceania	TRIERGCGCPRAKKG	6	4.5	2	FALSE	TRUE
LSTM2	SAIMR polyvalent	3FTX	Type I alpha-neurotoxin sub-subfamily	>3FTX_920	Asia	CYNKTWNTHRGSRTD	6	0	1	FALSE	FALSE
LSTM3	FAVafrique	3FTX	Type I alpha-neurotoxin sub-subfamily	>3FTX_763	Latin America	RGCGCPKVKPGIRLK	273	471	1	TRUE	TRUE
LSTM3	FAVafrique	3FTX	Type I alpha-neurotoxin sub-subfamily	>3FTX_1374	Africa	RGCGCPRVKSKIKIK	231	774	1	TRUE	TRUE
LSTM3	FAVafrique	3FTX	Type I alpha-neurotoxin sub-subfamily	>3FTX_352	Africa	HNTTSSEEEPPKTCP	175.5	0	1	FALSE	FALSE
LSTM3	FAVafrique	3FTX	Type I alpha-neurotoxin sub-subfamily	>3FTX_352	Africa	NTTSSEEEPPKTCPG	175.5	0	1	TRUE	FALSE
LSTM3	FAVafrique	3FTX	Type I alpha-neurotoxin sub-subfamily	>3FTX_1374	Africa	IKRGCGCPRVKSKIK	151	522	2	TRUE	TRUE
LSTM3	FAVafrique	3FTX	Type I alpha-neurotoxin sub-subfamily	>3FTX_921	Asia	RGCGCPKVKPGIKLR	88	127	4	TRUE	TRUE
LSTM3	FAVafrique	3FTX	Type I alpha-neurotoxin sub-subfamily	>3FTX_888	Oceania	GTRIERGCGCPRAKK	78.5	269	2	FALSE	TRUE
LSTM3	FAVafrique	3FTX	Type I alpha-neurotoxin sub-subfamily	>3FTX_1374	Africa	KRGCGCPRVKSKIKI	71	178.5	1	TRUE	TRUE
LSTM3	FAVafrique	3FTX	Type I alpha-neurotoxin sub-subfamily	>3FTX_889	Latin America	RGCGCPNVKPGVKLK	67	64	1	FALSE	TRUE
LSTM3	FAVafrique	3FTX	Type I alpha-neurotoxin sub-subfamily	>3FTX_891	Latin America	TTCFAKSWNDHRGRR	64	1615.5	2	TRUE	TRUE
LSTM3	FAVafrique	3FTX	Type I alpha-neurotoxin sub-subfamily	>3FTX_352	Africa	ECHNTTSSEEEPPKT	59	0	1	FALSE	FALSE
LSTM3	FAVafrique	3FTX	Type I alpha-neurotoxin sub-subfamily	>3FTX_817	Africa	RCSSGETNCYKKRWR	57	461	1	FALSE	TRUE
LSTM3	FAVafrique	3FTX	Type I alpha-neurotoxin sub-subfamily	>3FTX_352	Africa	CHNTTSSEEEPPKTC	45.5	0	1	FALSE	FALSE
LSTM3	FAVafrique	3FTX	Type I alpha-neurotoxin sub-subfamily	>3FTX_1374	Africa	GCPRVKSKIKIKCCK	41.5	128.5	1	TRUE	TRUE
LSTM3	FAVafrique	3FTX	Type I alpha-neurotoxin sub-subfamily	>3FTX_741	Oceania	YNQQSSEAKTTTTCS	35	0	4	FALSE	FALSE
LSTM3	FAVafrique	3FTX	Type I alpha-neurotoxin sub-subfamily	>3FTX_454	Africa	RGCGCPTVKPVIKLK	33	34.5	5	FALSE	TRUE
LSTM3	FAVafrique	3FTX	Type I alpha-neurotoxin sub-subfamily	>3FTX_874	Latin America	NYETPLDKTTECCGN	32	0	3	FALSE	FALSE
LSTM3	FAVafrique	3FTX	Type I alpha-neurotoxin sub-subfamily	>3FTX_1374	Africa	TIIKRGCGCPRVKSK	31.5	357.5	2	TRUE	TRUE
LSTM3	FAVafrique	3FTX	Type I alpha-neurotoxin sub-subfamily	>3FTX_921	Asia	RRCYNQQSSQPKTTK	31	0	2	FALSE	FALSE
LSTM3	FAVafrique	3FTX	Type I alpha-neurotoxin sub-subfamily	>3FTX_893	Latin America	DETTECCQNGMTTCY	30.5	0	1	FALSE	FALSE
LSTM3	FAVafrique	3FTX	Type I alpha-neurotoxin sub-subfamily	>3FTX_741	Oceania	NQQSSEAKTTTTCSG	29.5	0	4	FALSE	FALSE
LSTM3	FAVafrique	3FTX	Type I alpha-neurotoxin sub-subfamily	>3FTX_877	Asia	NQETYRPETTTTCPD	28.5	0	1	FALSE	FALSE
LSTM3	FAVafrique	3FTX	Type I alpha-neurotoxin sub-subfamily	>3FTX_743	Asia	RGCGCPTVKPGVKLR	27.5	30	2	FALSE	TRUE
LSTM3	FAVafrique	3FTX	Type I alpha-neurotoxin sub-subfamily	>3FTX_952	Asia	PTVKPGIKLTCCQSE	25.5	0	2	FALSE	FALSE
LSTM3	FAVafrique	3FTX	Type I alpha-neurotoxin sub-subfamily	>3FTX_890	Latin America	RGTRIERGCGCYKVK	25	54.5	2	FALSE	TRUE
LSTM3	FAVafrique	3FTX	Type I alpha-neurotoxin sub-subfamily	>3FTX_893	Latin America	MSNSDETTECCQNGM	25	0	1	TRUE	FALSE
LSTM3	FAVafrique	3FTX	Type I alpha-neurotoxin sub-subfamily	>3FTX_747	Asia	RGCGCPQVKSGIKLR	24.5	36.5	1	FALSE	TRUE
LSTM3	FAVafrique	3FTX	Type I alpha-neurotoxin sub-subfamily	>3FTX_922	Asia	RRCFNQQSSQPKTTK	23.5	0	3	FALSE	FALSE
LSTM3	FAVafrique	3FTX	Type I alpha-neurotoxin sub-subfamily	>3FTX_398	Africa	YKMQWSGNRGTIIKR	22.5	85	9	FALSE	TRUE
LSTM3	FAVafrique	3FTX	Type I alpha-neurotoxin sub-subfamily	>3FTX_651	Asia	SQPPTTTCCSGAETN	22.5	0	5	FALSE	FALSE
LSTM4	Premium Africa	3FTX	Type I alpha-neurotoxin sub-subfamily	>3FTX_1374	Africa	RGCGCPRVKSKIKIK	430	774	1	TRUE	TRUE
LSTM4	Premium Africa	3FTX	Type I alpha-neurotoxin sub-subfamily	>3FTX_763	Latin America	RGCGCPKVKPGIRLK	369.5	471	1	TRUE	TRUE
LSTM4	Premium Africa	3FTX	Type I alpha-neurotoxin sub-subfamily	>3FTX_1374	Africa	IKRGCGCPRVKSKIK	249	522	2	TRUE	TRUE
LSTM4	Premium Africa	3FTX	Type I alpha-neurotoxin sub-subfamily	>3FTX_891	Latin America	TTCFAKSWNDHRGRR	224	1615.5	2	TRUE	TRUE
LSTM4	Premium Africa	3FTX	Type I alpha-neurotoxin sub-subfamily	>3FTX_352	Africa	NTTSSEEEPPKTCPG	196.5	0	1	TRUE	FALSE
LSTM4	Premium Africa	3FTX	Type I alpha-neurotoxin sub-subfamily	>3FTX_1374	Africa	KRGCGCPRVKSKIKI	161	178.5	1	TRUE	TRUE
LSTM4	Premium Africa	3FTX	Type I alpha-neurotoxin sub-subfamily	>3FTX_817	Africa	RCSSGETNCYKKRWR	146	461	1	FALSE	TRUE
LSTM4	Premium Africa	3FTX	Type I alpha-neurotoxin sub-subfamily	>3FTX_889	Latin America	NVKPGVKLKCCKTDR	142	0	1	FALSE	FALSE
LSTM4	Premium Africa	3FTX	Type I alpha-neurotoxin sub-subfamily	>3FTX_644	Africa	RCSRWETNCYKKRWR	140	280	5	TRUE	TRUE
LSTM4	Premium Africa	3FTX	Type I alpha-neurotoxin sub-subfamily	>3FTX_891	Latin America	NVKPGIHLNCCKTDR	135	0	2	FALSE	FALSE
LSTM4	Premium Africa	3FTX	Type I alpha-neurotoxin sub-subfamily	>3FTX_888	Oceania	GTRIERGCGCPRAKK	128	269	2	FALSE	TRUE
LSTM4	Premium Africa	3FTX	Type I alpha-neurotoxin sub-subfamily	>3FTX_892	Latin America	NVKPGVNLNCCKTDR	128	0	2	FALSE	FALSE
LSTM4	Premium Africa	3FTX	Type I alpha-neurotoxin sub-subfamily	>3FTX_874	Latin America	NVKPGVTINCCKTDR	121.5	0	3	FALSE	FALSE
LSTM4	Premium Africa	3FTX	Type I alpha-neurotoxin sub-subfamily	>3FTX_44	Latin America	NVKPGVKISCCSSDK	117.5	0	4	FALSE	FALSE
LSTM4	Premium Africa	3FTX	Type I alpha-neurotoxin sub-subfamily	>3FTX_1355	Africa	NTLICYNDQSVIHPT	97	0	2	FALSE	FALSE
LSTM4	Premium Africa	3FTX	Type I alpha-neurotoxin sub-subfamily	>3FTX_1367	Africa	NVKQGIHLHCCQSDK	91	0	1	FALSE	FALSE
LSTM4	Premium Africa	3FTX	Type I alpha-neurotoxin sub-subfamily	>3FTX_921	Asia	RGCGCPKVKPGIKLR	83.5	127	4	TRUE	TRUE
LSTM4	Premium Africa	3FTX	Type I alpha-neurotoxin sub-subfamily	>3FTX_23	Africa	RCSGGETNCYKKRWR	77.5	344	15	FALSE	TRUE
LSTM4	Premium Africa	3FTX	Type I alpha-neurotoxin sub-subfamily	>3FTX_874	Latin America	NYETPLDKTTECCGN	72	0	3	FALSE	FALSE
LSTM4	Premium Africa	3FTX	Type I alpha-neurotoxin sub-subfamily	>3FTX_726	Latin America	NVKPGIQISCCTSDK	70	0	1	FALSE	FALSE
LSTM4	Premium Africa	3FTX	Type I alpha-neurotoxin sub-subfamily	>3FTX_807	Africa	NCYKKRWRDHRGYRI	66	60.5	2	FALSE	TRUE
LSTM4	Premium Africa	3FTX	Type I alpha-neurotoxin sub-subfamily	>3FTX_1098	Asia	NVCYKMYFSDHRGTR	56.5	0	2	FALSE	FALSE
LSTM4	Premium Africa	3FTX	Type I alpha-neurotoxin sub-subfamily	>3FTX_1374	Africa	NHQSDTPATTKSCVE	54.5	0	1	FALSE	FALSE
LSTM4	Premium Africa	3FTX	Type I alpha-neurotoxin sub-subfamily	>3FTX_888	Oceania	RGTRIERGCGCPRAK	52	0	2	FALSE	FALSE
LSTM4	Premium Africa	3FTX	Type I alpha-neurotoxin sub-subfamily	>3FTX_327	Latin America	NEIIKTCENGETTCY	51	0	1	TRUE	FALSE
LSTM4	Premium Africa	3FTX	Type I alpha-neurotoxin sub-subfamily	>3FTX_890	Latin America	RGTRIERGCGCYKVK	50	54.5	2	FALSE	TRUE
LSTM4	Premium Africa	3FTX	Type I alpha-neurotoxin sub-subfamily	>3FTX_420	Asia	RGCGCPTVKPGIKLK	47.5	42.5	4	FALSE	TRUE
LSTM4	Premium Africa	3FTX	Type I alpha-neurotoxin sub-subfamily	>3FTX_1374	Africa	RGTIIKRGCGCPRVK	46	65	2	FALSE	TRUE
LSTM4	Premium Africa	3FTX	Type I alpha-neurotoxin sub-subfamily	>3FTX_1357	Africa	NTLICYNDQSVITST	44	0	1	TRUE	FALSE
LSTM4	Premium Africa	3FTX	Type I alpha-neurotoxin sub-subfamily	>3FTX_877	Asia	NQETYRPETTTTCPD	40	0	1	FALSE	FALSE
LSTM4	Premium Africa	3FTX	Type I alpha-neurotoxin sub-subfamily	>3FTX_277	Africa	KTCPGETNCYKKRWR	38.5	247	23	FALSE	TRUE
LSTM4	Premium Africa	3FTX	Type I alpha-neurotoxin sub-subfamily	>3FTX_893	Latin America	NKIWSDFRGTVIERG	38	0	1	FALSE	FALSE
LSTM4	Premium Africa	3FTX	Type I alpha-neurotoxin sub-subfamily	>3FTX_21	Africa	NTPATTKSCVENSCY	36	0	1	FALSE	FALSE
LSTM4	Premium Africa	3FTX	Type I alpha-neurotoxin sub-subfamily	>3FTX_741	Oceania	NQQSSEAKTTTTCSG	35	0	4	FALSE	FALSE
LSTM4	Premium Africa	3FTX	Type I alpha-neurotoxin sub-subfamily	>3FTX_763	Latin America	HTVEDCQRGITTCYM	35	0	1	TRUE	FALSE
LSTM4	Premium Africa	3FTX	Type I alpha-neurotoxin sub-subfamily	>3FTX_644	Africa	TTRCSRWETNCYKKR	34.5	82.5	5	FALSE	TRUE
LSTM4	Premium Africa	3FTX	Type I alpha-neurotoxin sub-subfamily	>3FTX_742	Asia	RGCGCPTVKPGIKLR	33.5	45	4	FALSE	TRUE
LSTM4	Premium Africa	3FTX	Type I alpha-neurotoxin sub-subfamily	>3FTX_3	Latin America	NHQSSEPPTTKTCSE	31.5	0	1	FALSE	FALSE
LSTM4	Premium Africa	3FTX	Type I alpha-neurotoxin sub-subfamily	>3FTX_1354	Africa	NHQSTTRATTKSCEE	31	0	5	FALSE	FALSE
LSTM4	Premium Africa	3FTX	Type I alpha-neurotoxin sub-subfamily	>3FTX_23	Africa	TNCYKKRWRDHRGYR	31	0	49	FALSE	FALSE
LSTM4	Premium Africa	3FTX	Type I alpha-neurotoxin sub-subfamily	>3FTX_716	0	NHQSSQPQTTKTCSP	31	0	5	FALSE	FALSE
LSTM4	Premium Africa	3FTX	Type I alpha-neurotoxin sub-subfamily	>3FTX_348	Africa	KVKPGVNLNCCRRDR	30	70	6	FALSE	TRUE
LSTM4	Premium Africa	3FTX	Type I alpha-neurotoxin sub-subfamily	>3FTX_874	Latin America	TTCFAKSWRDHRGLR	30	0	3	FALSE	FALSE
LSTM4	Premium Africa	3FTX	Type I alpha-neurotoxin sub-subfamily	>3FTX_1098	Asia	NRYDRVVCCEKDKCN	29.5	0	2	FALSE	FALSE
LSTM4	Premium Africa	3FTX	Type I alpha-neurotoxin sub-subfamily	>3FTX_921	Asia	ERGCGCPKVKPGIKL	29.5	21	4	FALSE	TRUE
LSTM4	Premium Africa	3FTX	Type I alpha-neurotoxin sub-subfamily	>3FTX_746	Asia	NHPSSQPQTNKSCPP	29	0	5	FALSE	FALSE
LSTM4	Premium Africa	3FTX	Type I alpha-neurotoxin sub-subfamily	>3FTX_21	Africa	KRGCGCPRVKSKIKC	28.5	65	1	FALSE	TRUE
LSTM5	Premium India	3FTX	Type I alpha-neurotoxin sub-subfamily	>3FTX_763	Latin America	RGCGCPKVKPGIRLK	494.5	471	1	TRUE	TRUE
LSTM5	Premium India	3FTX	Type I alpha-neurotoxin sub-subfamily	>3FTX_1357	Africa	NTLICYNDQSVITST	257.5	0	1	TRUE	FALSE
LSTM5	Premium India	3FTX	Type I alpha-neurotoxin sub-subfamily	>3FTX_327	Latin America	NEIIKTCENGETTCY	254	0	1	TRUE	FALSE
LSTM5	Premium India	3FTX	Type I alpha-neurotoxin sub-subfamily	>3FTX_1355	Africa	NTLICYNDQSVIHPT	244.5	0	2	FALSE	FALSE
LSTM5	Premium India	3FTX	Type I alpha-neurotoxin sub-subfamily	>3FTX_893	Latin America	NKIWSDFRGTVIERG	217.5	0	1	FALSE	FALSE
LSTM5	Premium India	3FTX	Type I alpha-neurotoxin sub-subfamily	>3FTX_817	Africa	RCSSGETNCYKKRWR	186	461	1	FALSE	TRUE
LSTM5	Premium India	3FTX	Type I alpha-neurotoxin sub-subfamily	>3FTX_416	Asia	NGIEINCCTTDRCNN	184	0	29	TRUE	FALSE
LSTM5	Premium India	3FTX	Type I alpha-neurotoxin sub-subfamily	>3FTX_352	Africa	NTTSSEEEPPKTCPG	180	0	1	TRUE	FALSE
LSTM5	Premium India	3FTX	Type I alpha-neurotoxin sub-subfamily	>3FTX_891	Latin America	NVKPGIHLNCCKTDR	135	0	2	FALSE	FALSE
LSTM5	Premium India	3FTX	Type I alpha-neurotoxin sub-subfamily	>3FTX_742	Asia	YRKQWRDHRGTIIER	127	9.5	4	FALSE	TRUE
LSTM5	Premium India	3FTX	Type I alpha-neurotoxin sub-subfamily	>3FTX_420	Asia	QPPTTKSCPGETNCY	122.5	0	4	FALSE	FALSE
LSTM5	Premium India	3FTX	Type I alpha-neurotoxin sub-subfamily	>3FTX_1374	Africa	NHQSDTPATTKSCVE	114.5	0	1	FALSE	FALSE
LSTM5	Premium India	3FTX	Type I alpha-neurotoxin sub-subfamily	>3FTX_741	Oceania	NQQSSEAKTTTTCSG	112	0	4	FALSE	FALSE
LSTM5	Premium India	3FTX	Type I alpha-neurotoxin sub-subfamily	>3FTX_644	Africa	RCSRWETNCYKKRWR	100	280	5	TRUE	TRUE
LSTM5	Premium India	3FTX	Type I alpha-neurotoxin sub-subfamily	>3FTX_1099	Asia	RSSRGCVVTCPTNNR	99	0	1	FALSE	FALSE
LSTM5	Premium India	3FTX	Type I alpha-neurotoxin sub-subfamily	>3FTX_921	Asia	RGCGCPKVKPGIKLR	97.5	127	4	TRUE	TRUE
LSTM5	Premium India	3FTX	Type I alpha-neurotoxin sub-subfamily	>3FTX_454	Africa	NQQSSETPTTQTCPG	96	0	5	FALSE	FALSE
LSTM5	Premium India	3FTX	Type I alpha-neurotoxin sub-subfamily	>3FTX_3	Latin America	NHQSSEPPTTKTCSE	93	0	1	FALSE	FALSE
LSTM5	Premium India	3FTX	Type I alpha-neurotoxin sub-subfamily	>3FTX_874	Latin America	NYETPLDKTTECCGN	92.5	0	3	FALSE	FALSE
LSTM5	Premium India	3FTX	Type I alpha-neurotoxin sub-subfamily	>3FTX_644	Africa	NCHNQMSAQPPTTTR	86	0	4	FALSE	FALSE
LSTM5	Premium India	3FTX	Type I alpha-neurotoxin sub-subfamily	>3FTX_279	Africa	QPPTTKTCPGETNCY	81	0	30	FALSE	FALSE
LSTM5	Premium India	3FTX	Type I alpha-neurotoxin sub-subfamily	>3FTX_1098	Asia	RYDRVVCCEKDKCNM	76.5	0	2	TRUE	FALSE
LSTM5	Premium India	3FTX	Type I alpha-neurotoxin sub-subfamily	>3FTX_1367	Africa	NHQSTTPATTKSCGE	75	0	6	FALSE	FALSE
LSTM5	Premium India	3FTX	Type I alpha-neurotoxin sub-subfamily	>3FTX_890	Latin America	RGTRIERGCGCYKVK	75	54.5	2	FALSE	TRUE
LSTM5	Premium India	3FTX	Type I alpha-neurotoxin sub-subfamily	>3FTX_1098	Asia	NRYDRVVCCEKDKCN	71	0	2	FALSE	FALSE
LSTM5	Premium India	3FTX	Type I alpha-neurotoxin sub-subfamily	>3FTX_1354	Africa	NHQSTTRATTKSCEE	70.5	0	5	FALSE	FALSE
LSTM5	Premium India	3FTX	Type I alpha-neurotoxin sub-subfamily	>3FTX_44	Latin America	NVKPGVKISCCSSDK	67.5	0	4	FALSE	FALSE
LSTM5	Premium India	3FTX	Type I alpha-neurotoxin sub-subfamily	>3FTX_889	Latin America	NVKPGVKLKCCKTDR	67.5	0	1	FALSE	FALSE
LSTM5	Premium India	3FTX	Type I alpha-neurotoxin sub-subfamily	>3FTX_716	0	NHQSSQPQTTKTCSP	65	0	5	FALSE	FALSE
LSTM5	Premium India	3FTX	Type I alpha-neurotoxin sub-subfamily	>3FTX_893	Latin America	NSDETTECCQNGMTT	65	0	1	TRUE	FALSE
LSTM5	Premium India	3FTX	Type I alpha-neurotoxin sub-subfamily	>3FTX_874	Latin America	NVKPGVTINCCKTDR	61.5	0	3	FALSE	FALSE
LSTM5	Premium India	3FTX	Type I alpha-neurotoxin sub-subfamily	>3FTX_644	Africa	NQMSAQPPTTTRCSR	59.5	0	5	FALSE	FALSE
LSTM5	Premium India	3FTX	Type I alpha-neurotoxin sub-subfamily	>3FTX_973	Africa	TATGLFFGIFKIIIM	58.5	0	1	FALSE	FALSE
LSTM6	TRC poly	3FTX	Type I alpha-neurotoxin sub-subfamily	>3FTX_1374	Africa	RGCGCPRVKSKIKIK	170	774	1	TRUE	TRUE
LSTM6	TRC poly	3FTX	Type I alpha-neurotoxin sub-subfamily	>3FTX_1374	Africa	KRGCGCPRVKSKIKI	116.5	178.5	1	TRUE	TRUE
LSTM6	TRC poly	3FTX	Type I alpha-neurotoxin sub-subfamily	>3FTX_1374	Africa	IKRGCGCPRVKSKIK	109	522	2	TRUE	TRUE
LSTM6	TRC poly	3FTX	Type I alpha-neurotoxin sub-subfamily	>3FTX_612	Asia	VRNGIEINCCTTDRC	84	0	5	FALSE	FALSE
LSTM6	TRC poly	3FTX	Type I alpha-neurotoxin sub-subfamily	>3FTX_888	Oceania	GTRIERGCGCPRAKK	74.5	269	2	FALSE	TRUE
LSTM6	TRC poly	3FTX	Type I alpha-neurotoxin sub-subfamily	>3FTX_763	Latin America	RGCGCPKVKPGIRLK	70	471	1	TRUE	TRUE
LSTM6	TRC poly	3FTX	Type I alpha-neurotoxin sub-subfamily	>3FTX_925	Asia	QQSTPEDQPTNGQCY	60	0	1	FALSE	FALSE
LSTM6	TRC poly	3FTX	Type I alpha-neurotoxin sub-subfamily	>3FTX_1374	Africa	TIIKRGCGCPRVKSK	49	357.5	2	TRUE	TRUE
LSTM6	TRC poly	3FTX	Type I alpha-neurotoxin sub-subfamily	>3FTX_920	Asia	NGEDTCYNKTWNTHR	46.5	0	1	FALSE	FALSE
LSTM6	TRC poly	3FTX	Type I alpha-neurotoxin sub-subfamily	>3FTX_610	Asia	VKNGIESNCCTTDRC	44.5	18	1	FALSE	TRUE
LSTM6	TRC poly	3FTX	Type I alpha-neurotoxin sub-subfamily	>3FTX_893	Latin America	WSDFRGTVIERGCGC	44.5	0	1	FALSE	FALSE
LSTM6	TRC poly	3FTX	Type I alpha-neurotoxin sub-subfamily	>3FTX_610	Asia	NGIESNCCTTDRCNN	41.5	0	1	FALSE	FALSE
LSTM6	TRC poly	3FTX	Type I alpha-neurotoxin sub-subfamily	>3FTX_540	Asia	VKNGIEINCCTTDRC	41	0	21	FALSE	FALSE
LSTM6	TRC poly	3FTX	Type I alpha-neurotoxin sub-subfamily	>3FTX_925	Asia	NQQQSTPEDQPTNGQ	39.5	0	1	FALSE	FALSE
LSTM6	TRC poly	3FTX	Type I alpha-neurotoxin sub-subfamily	>3FTX_398	Africa	IKRGCGCPSVKKGIK	33.5	156	9	FALSE	TRUE
LSTM6	TRC poly	3FTX	Type I alpha-neurotoxin sub-subfamily	>3FTX_416	Asia	NGIEINCCTTDRCNN	33.5	0	29	TRUE	FALSE
LSTM6	TRC poly	3FTX	Type I alpha-neurotoxin sub-subfamily	>3FTX_925	Asia	RICLNQQQSTPEDQP	33	0	1	FALSE	FALSE
LSTM6	TRC poly	3FTX	Type I alpha-neurotoxin sub-subfamily	>3FTX_925	Asia	CLNQQQSTPEDQPTN	33	0	1	FALSE	FALSE
LSTM6	TRC poly	3FTX	Type I alpha-neurotoxin sub-subfamily	>3FTX_877	Asia	NQETYRPETTTTCPD	31	0	1	FALSE	FALSE
LSTM6	TRC poly	3FTX	Type I alpha-neurotoxin sub-subfamily	>3FTX_420	Asia	QPPTTKSCPGETNCY	30	0	4	FALSE	FALSE
LSTM6	TRC poly	3FTX	Type I alpha-neurotoxin sub-subfamily	>3FTX_877	Asia	ETYRPETTTTCPDGE	30	0	1	FALSE	FALSE
LSTM6	TRC poly	3FTX	Type I alpha-neurotoxin sub-subfamily	>3FTX_893	Latin America	NSDETTECCQNGMTT	29	0	1	TRUE	FALSE
LSTM6	TRC poly	3FTX	Type I alpha-neurotoxin sub-subfamily	>3FTX_353	Africa	GSITERGCGCPSVKK	28	0	13	FALSE	FALSE
LSTM6	TRC poly	3FTX	Type I alpha-neurotoxin sub-subfamily	>3FTX_327	Latin America	NGETTCYSKTWRDHR	26.5	0	1	FALSE	FALSE
LSTM6	TRC poly	3FTX	Type I alpha-neurotoxin sub-subfamily	>3FTX_1374	Africa	IIKRGCGCPRVKSKI	25	0	2	TRUE	FALSE
LSTM6	TRC poly	3FTX	Type I alpha-neurotoxin sub-subfamily	>3FTX_47	Latin America	WRDHRGTISERGCGC	25	0	1	FALSE	FALSE
LSTM6	TRC poly	3FTX	Type I alpha-neurotoxin sub-subfamily	>3FTX_890	Latin America	WREARGTRIERGCGC	25	0	2	FALSE	FALSE
LSTM6	TRC poly	3FTX	Type I alpha-neurotoxin sub-subfamily	>3FTX_38	0	KVKPGVGIHCCQSDK	24	0	4	FALSE	FALSE
LSTM6	TRC poly	3FTX	Type I alpha-neurotoxin sub-subfamily	>3FTX_602	Africa	WRDNRGYRTERGCGC	23	0	13	FALSE	FALSE
LSTM6	TRC poly	3FTX	Type I alpha-neurotoxin sub-subfamily	>3FTX_893	Latin America	SDFRGTVIERGCGCP	23	0	1	FALSE	FALSE
LSTM6	TRC poly	3FTX	Type I alpha-neurotoxin sub-subfamily	>3FTX_38	0	VKPGVGIHCCQSDKC	21.5	0	4	FALSE	FALSE
LSTM6	TRC poly	3FTX	Type I alpha-neurotoxin sub-subfamily	>3FTX_276	Africa	WSGHRGTIIERGCGC	21	0	9	FALSE	FALSE
LSTM6	TRC poly	3FTX	Type I alpha-neurotoxin sub-subfamily	>3FTX_416	Asia	WSDHRGYRTERGCGC	21	0	4	FALSE	FALSE
LSTM6	TRC poly	3FTX	Type I alpha-neurotoxin sub-subfamily	>3FTX_420	Asia	PTTKSCPGETNCYNK	21	6.5	4	FALSE	TRUE
LSTM6	TRC poly	3FTX	Type I alpha-neurotoxin sub-subfamily	>3FTX_890	Latin America	NGMTTCYEERWREAR	21	0	2	FALSE	FALSE
LSTM6	TRC poly	3FTX	Type I alpha-neurotoxin sub-subfamily	>3FTX_21	Africa	KRGCGCPRVKSKIKC	20	65	1	FALSE	TRUE
LSTM7	ICP anti-coral	3FTX	Type I alpha-neurotoxin sub-subfamily	>3FTX_173	Africa	IIERGCGCPSVKKGV	4540	0	20	FALSE	FALSE
LSTM7	ICP anti-coral	3FTX	Type I alpha-neurotoxin sub-subfamily	>3FTX_888	Oceania	GRGTRIERGCGCPRA	2575	0	2	FALSE	FALSE
LSTM7	ICP anti-coral	3FTX	Type I alpha-neurotoxin sub-subfamily	>3FTX_1370	Africa	IIERGCGCPKVKQGI	2522	0	3	FALSE	FALSE
LSTM7	ICP anti-coral	3FTX	Type I alpha-neurotoxin sub-subfamily	>3FTX_877	Asia	EDTCYSTFWNDHHGV	2481	0	1	FALSE	FALSE
LSTM7	ICP anti-coral	3FTX	Type I alpha-neurotoxin sub-subfamily	>3FTX_1355	Africa	KFCFKATWPIHKGGQ	2234.5	0	3	FALSE	FALSE
LSTM7	ICP anti-coral	3FTX	Type I alpha-neurotoxin sub-subfamily	>3FTX_173	Africa	ETNCYKKQWRDHRGT	2071	0	7	FALSE	FALSE
LSTM7	ICP anti-coral	3FTX	Type I alpha-neurotoxin sub-subfamily	>3FTX_892	Latin America	HGFIGKTTETCENGM	2023	0	2	TRUE	FALSE
LSTM7	ICP anti-coral	3FTX	Type I alpha-neurotoxin sub-subfamily	>3FTX_1375	Africa	IIERGCGCPKVKRGV	2021	0	2	FALSE	FALSE
LSTM7	ICP anti-coral	3FTX	Type I alpha-neurotoxin sub-subfamily	>3FTX_890	Latin America	HGYIGKTTETCENGM	2009	0	2	FALSE	FALSE
LSTM7	ICP anti-coral	3FTX	Type I alpha-neurotoxin sub-subfamily	>3FTX_1374	Africa	ENSCYKSIWADHRGT	1847	0	2	FALSE	FALSE
LSTM7	ICP anti-coral	3FTX	Type I alpha-neurotoxin sub-subfamily	>3FTX_596	Africa	RIERGCGCPSVKKGI	1845	0	13	FALSE	FALSE
LSTM7	ICP anti-coral	3FTX	Type I alpha-neurotoxin sub-subfamily	>3FTX_1364	Africa	QIIRGCGCPIGKPGI	1797	0	4	FALSE	FALSE
LSTM7	ICP anti-coral	3FTX	Type I alpha-neurotoxin sub-subfamily	>3FTX_1354	Africa	ERGCGCPKVKPGVGI	1757	0	5	FALSE	FALSE
LSTM7	ICP anti-coral	3FTX	Type I alpha-neurotoxin sub-subfamily	>3FTX_874	Latin America	ETPLDKTTECCGNGV	1699	0	3	FALSE	FALSE
LSTM7	ICP anti-coral	3FTX	Type I alpha-neurotoxin sub-subfamily	>3FTX_1374	Africa	IKRGCGCPRVKSKIK	1679	522	2	TRUE	TRUE
LSTM7	ICP anti-coral	3FTX	Type I alpha-neurotoxin sub-subfamily	>3FTX_893	Latin America	MSNSDETTECCQNGM	1674	0	1	TRUE	FALSE
LSTM7	ICP anti-coral	3FTX	Type I alpha-neurotoxin sub-subfamily	>3FTX_942	Oceania	GGVSSCYKKTWSDGR	1610.5	0	1	FALSE	FALSE
LSTM7	ICP anti-coral	3FTX	Type I alpha-neurotoxin sub-subfamily	>3FTX_1370	Africa	ENSCYKKTWSDHRGT	1579	0	4	FALSE	FALSE
LSTM7	ICP anti-coral	3FTX	Type I alpha-neurotoxin sub-subfamily	>3FTX_612	Asia	RTERGCGCPSVRNGI	1578	0	5	FALSE	FALSE
LSTM7	ICP anti-coral	3FTX	Type I alpha-neurotoxin sub-subfamily	>3FTX_1098	Asia	KNVCYKMYFSDHRGT	1560	0	2	FALSE	FALSE
LSTM7	ICP anti-coral	3FTX	Type I alpha-neurotoxin sub-subfamily	>3FTX_277	Africa	ETNCYKKRWRDHRGT	1553	0	15	FALSE	FALSE
LSTM7	ICP anti-coral	3FTX	Type I alpha-neurotoxin sub-subfamily	>3FTX_420	Asia	ETNCYNKRWRDHRGT	1508	0	4	FALSE	FALSE
LSTM7	ICP anti-coral	3FTX	Type I alpha-neurotoxin sub-subfamily	>3FTX_1367	Africa	ENSCYKKTLSDHRGT	1448.5	0	1	FALSE	FALSE
LSTM7	ICP anti-coral	3FTX	Type I alpha-neurotoxin sub-subfamily	>3FTX_1354	Africa	IIERGCGCPKVKPGV	1429	0	68	FALSE	FALSE
LSTM7	ICP anti-coral	3FTX	Type I alpha-neurotoxin sub-subfamily	>3FTX_1354	Africa	ENSCYKKYWRDHRGT	1414	0	5	FALSE	FALSE
LSTM7	ICP anti-coral	3FTX	Type I alpha-neurotoxin sub-subfamily	>3FTX_319	Asia	IIERGCGCPTVKPGV	1332	0	9	FALSE	FALSE
LSTM7	ICP anti-coral	3FTX	Type I alpha-neurotoxin sub-subfamily	>3FTX_416	Asia	RTERGCGCPSVGNGI	1329	0	4	FALSE	FALSE
LSTM7	ICP anti-coral	3FTX	Type I alpha-neurotoxin sub-subfamily	>3FTX_279	Africa	ETNCYKKQWSDHRGT	1302.5	0	3	FALSE	FALSE
LSTM7	ICP anti-coral	3FTX	Type I alpha-neurotoxin sub-subfamily	>3FTX_1367	Africa	IIERGCGCPNVKQGI	1278.5	0	1	FALSE	FALSE
LSTM7	ICP anti-coral	3FTX	Type I alpha-neurotoxin sub-subfamily	>3FTX_741	Oceania	QSSEAKTTTTCSGGV	1251.5	0	4	FALSE	FALSE
LSTM7	ICP anti-coral	3FTX	Type I alpha-neurotoxin sub-subfamily	>3FTX_319	Asia	EKNCYRKQWSDHRGT	1226.5	0	3	FALSE	FALSE
LSTM7	ICP anti-coral	3FTX	Type I alpha-neurotoxin sub-subfamily	>3FTX_942	Oceania	SSCYKKTWSDGRGTI	1194.5	0	1	FALSE	FALSE
LSTM7	ICP anti-coral	3FTX	Type I alpha-neurotoxin sub-subfamily	>3FTX_1355	Africa	NDQSVIHPTTKTCRT	1187	0	2	FALSE	FALSE
LSTM7	ICP anti-coral	3FTX	Type I alpha-neurotoxin sub-subfamily	>3FTX_347	Africa	ETNCYKKWWSDHRGT	1177.5	0	63	FALSE	FALSE
LSTM7	ICP anti-coral	3FTX	Type I alpha-neurotoxin sub-subfamily	>3FTX_567	Africa	ETNCYEKRWHDHRGT	1121	0	4	FALSE	FALSE
LSTM7	ICP anti-coral	3FTX	Type I alpha-neurotoxin sub-subfamily	>3FTX_173	Africa	DHRGTIIERGCGCPS	1120	0	20	FALSE	FALSE
LSTM7	ICP anti-coral	3FTX	Type I alpha-neurotoxin sub-subfamily	>3FTX_891	Latin America	VTTCFAKSWNDHRGR	1117	0	2	FALSE	FALSE
LSTM7	ICP anti-coral	3FTX	Type I alpha-neurotoxin sub-subfamily	>3FTX_651	Asia	IIERGCGCPTVKKGI	1086	0	5	FALSE	FALSE
LSTM7	ICP anti-coral	3FTX	Type I alpha-neurotoxin sub-subfamily	>3FTX_890	Latin America	NDHGYIGKTTETCEN	1074	0	2	FALSE	FALSE
LSTM7	ICP anti-coral	3FTX	Type I alpha-neurotoxin sub-subfamily	>3FTX_1354	Africa	RGCGCPKVKPGVGIR	1067	0	1	FALSE	FALSE
LSTM7	ICP anti-coral	3FTX	Type I alpha-neurotoxin sub-subfamily	>3FTX_47	Latin America	EGQCYKKTWRDHRGT	1024	0	2	FALSE	FALSE
LSTM7	ICP anti-coral	3FTX	Type I alpha-neurotoxin sub-subfamily	>3FTX_942	Oceania	GRGTIIERGCGCPSV	1015	0	1	FALSE	FALSE
LSTM7	ICP anti-coral	3FTX	Type I alpha-neurotoxin sub-subfamily	>3FTX_606	Africa	ETNCYKKSWRDHRGY	1014	0	8	FALSE	FALSE
LSTM7	ICP anti-coral	3FTX	Type I alpha-neurotoxin sub-subfamily	>3FTX_741	Oceania	VSSCYKKTWSDIRGT	1004	0	1	FALSE	FALSE
LSTM7	ICP anti-coral	3FTX	Type I alpha-neurotoxin sub-subfamily	>3FTX_1374	Africa	NHQSDTPATTKSCVE	976	0	1	FALSE	FALSE
LSTM7	ICP anti-coral	3FTX	Type I alpha-neurotoxin sub-subfamily	>3FTX_889	Latin America	NDFSHTAHTVEHCQK	975.5	0	1	FALSE	FALSE
LSTM7	ICP anti-coral	3FTX	Type I alpha-neurotoxin sub-subfamily	>3FTX_3	Latin America	EGQCYKKSWSDHRGT	967	0	1	FALSE	FALSE
LSTM7	ICP anti-coral	3FTX	Type I alpha-neurotoxin sub-subfamily	>3FTX_742	Asia	ENSCYRKQWRDHRGT	965.5	0	4	FALSE	FALSE
LSTM7	ICP anti-coral	3FTX	Type I alpha-neurotoxin sub-subfamily	>3FTX_786	Africa	ETNCYKKWWSGHCGT	962	0	2	FALSE	FALSE
LSTM7	ICP anti-coral	3FTX	Type I alpha-neurotoxin sub-subfamily	>3FTX_942	Oceania	VSSCYKKTWSDGRGT	959	0	1	FALSE	FALSE
LSTM7	ICP anti-coral	3FTX	Type I alpha-neurotoxin sub-subfamily	>3FTX_596	Africa	ETNCYKKGWRDHRGY	955.5	0	3	FALSE	FALSE
LSTM7	ICP anti-coral	3FTX	Type I alpha-neurotoxin sub-subfamily	>3FTX_888	Oceania	SSCYKETWYDGRGTR	955	0	2	FALSE	FALSE
LSTM7	ICP anti-coral	3FTX	Type I alpha-neurotoxin sub-subfamily	>3FTX_1374	Africa	RGCGCPRVKSKIKIK	952.5	774	1	TRUE	TRUE
LSTM7	ICP anti-coral	3FTX	Type I alpha-neurotoxin sub-subfamily	>3FTX_644	Africa	KTERGCGCPTVKKGI	952.5	3.5	5	FALSE	TRUE
LSTM7	ICP anti-coral	3FTX	Type I alpha-neurotoxin sub-subfamily	>3FTX_763	Latin America	NDFSPTAHTVEDCQR	934	0	1	FALSE	FALSE
LSTM7	ICP anti-coral	3FTX	Type I alpha-neurotoxin sub-subfamily	>3FTX_3	Latin America	IIERGCACPNVKPGV	931	0	4	FALSE	FALSE
LSTM7	ICP anti-coral	3FTX	Type I alpha-neurotoxin sub-subfamily	>3FTX_1355	Africa	DLANTLICYNDQSVI	920	0	3	FALSE	FALSE
LSTM7	ICP anti-coral	3FTX	Type I alpha-neurotoxin sub-subfamily	>3FTX_892	Latin America	RIDRGCGCPNVKPGV	918.5	0	2	FALSE	FALSE
LSTM7	ICP anti-coral	3FTX	Type I alpha-neurotoxin sub-subfamily	>3FTX_540	Asia	RTERGCGCPSVKNGI	909.5	0	21	FALSE	FALSE
LSTM7	ICP anti-coral	3FTX	Type I alpha-neurotoxin sub-subfamily	>3FTX_23	Africa	ETNCYKKRWRDHRGY	883	0	54	FALSE	FALSE
LSTM7	ICP anti-coral	3FTX	Type I alpha-neurotoxin sub-subfamily	>3FTX_327	Latin America	ETTCYSKTWRDHRGT	881	0	1	FALSE	FALSE
LSTM7	ICP anti-coral	3FTX	Type I alpha-neurotoxin sub-subfamily	>3FTX_874	Latin America	RTDRGCGCPNVKPGV	874	0	3	FALSE	FALSE
LSTM7	ICP anti-coral	3FTX	Type I alpha-neurotoxin sub-subfamily	>3FTX_1374	Africa	DLAYTRICYNHQSDT	872	0	1	FALSE	FALSE
LSTM7	ICP anti-coral	3FTX	Type I alpha-neurotoxin sub-subfamily	>3FTX_892	Latin America	MTTCYEKRWTEARGT	872	0	2	FALSE	FALSE
LSTM7	ICP anti-coral	3FTX	Type I alpha-neurotoxin sub-subfamily	>3FTX_173	Africa	ERGCGCPSVKKGVGI	868.5	0	17	FALSE	FALSE
LSTM7	ICP anti-coral	3FTX	Type I alpha-neurotoxin sub-subfamily	>3FTX_1373	Africa	QIIRGCGCPTGKPGI	856	0	1	FALSE	FALSE
LSTM7	ICP anti-coral	3FTX	Type I alpha-neurotoxin sub-subfamily	>3FTX_892	Latin America	NDHGFIGKTTETCEN	855.5	0	2	FALSE	FALSE
LSTM7	ICP anti-coral	3FTX	Type I alpha-neurotoxin sub-subfamily	>3FTX_1098	Asia	FSDHRGTRSSRGCVA	841	0	1	FALSE	FALSE
LSTM7	ICP anti-coral	3FTX	Type I alpha-neurotoxin sub-subfamily	>3FTX_454	Africa	ETNCYKKQWSDHRGS	832	0	5	FALSE	FALSE
LSTM7	ICP anti-coral	3FTX	Type I alpha-neurotoxin sub-subfamily	>3FTX_398	Africa	EKYCYKMQWSGNRGT	830.5	0	9	FALSE	FALSE
LSTM7	ICP anti-coral	3FTX	Type I alpha-neurotoxin sub-subfamily	>3FTX_1367	Africa	DHRGTIIERGCGCPN	827.5	0	1	FALSE	FALSE
LSTM7	ICP anti-coral	3FTX	Type I alpha-neurotoxin sub-subfamily	>3FTX_920	Asia	EDTCYNKTWNTHRGS	826	0	1	FALSE	FALSE
LSTM7	ICP anti-coral	3FTX	Type I alpha-neurotoxin sub-subfamily	>3FTX_1364	Africa	DLASTMICYTHQSTA	822.5	0	1	FALSE	FALSE
LSTM7	ICP anti-coral	3FTX	Type I alpha-neurotoxin sub-subfamily	>3FTX_763	Latin America	FSPTAHTVEDCQRGI	792.5	0	1	FALSE	FALSE
LSTM7	ICP anti-coral	3FTX	Type I alpha-neurotoxin sub-subfamily	>3FTX_889	Latin America	VIERGCGCPNVKPGV	766.5	0	1	FALSE	FALSE
LSTM7	ICP anti-coral	3FTX	Type I alpha-neurotoxin sub-subfamily	>3FTX_877	Asia	NDHHGVKIERGCGCP	766	0	1	FALSE	FALSE
LSTM7	ICP anti-coral	3FTX	Type I alpha-neurotoxin sub-subfamily	>3FTX_746	Asia	ENSCYNKQWRDHRGT	764	0	7	FALSE	FALSE
LSTM7	ICP anti-coral	3FTX	Type I alpha-neurotoxin sub-subfamily	>3FTX_276	Africa	EKNCYKKQWSGHRGT	763	0	9	FALSE	FALSE
LSTM7	ICP anti-coral	3FTX	Type I alpha-neurotoxin sub-subfamily	>3FTX_352	Africa	ETNCYKKVWRDHRGT	752	0	21	FALSE	FALSE
LSTM7	ICP anti-coral	3FTX	Type I alpha-neurotoxin sub-subfamily	>3FTX_890	Latin America	MTTCYEERWREARGT	728	0	2	FALSE	FALSE
LSTM7	ICP anti-coral	3FTX	Type I alpha-neurotoxin sub-subfamily	>3FTX_1367	Africa	NHQSTTPATTKSCGE	713	0	6	FALSE	FALSE
LSTM7	ICP anti-coral	3FTX	Type I alpha-neurotoxin sub-subfamily	>3FTX_1374	Africa	DHRGTIIKRGCGCPR	704	0	2	FALSE	FALSE
LSTM7	ICP anti-coral	3FTX	Type I alpha-neurotoxin sub-subfamily	>3FTX_1370	Africa	GENSCYKKTWSDHRG	700.5	0	4	FALSE	FALSE
LSTM7	ICP anti-coral	3FTX	Type I alpha-neurotoxin sub-subfamily	>3FTX_1364	Africa	DYFCYKKSWDNHHGH	694	0	5	FALSE	FALSE
LSTM7	ICP anti-coral	3FTX	Type I alpha-neurotoxin sub-subfamily	>3FTX_716	0	ESSCYHKQWSDFRGT	690	0	4	FALSE	FALSE
LSTM7	ICP anti-coral	3FTX	Type I alpha-neurotoxin sub-subfamily	>3FTX_44	Latin America	ISERGCACPNVKPGV	680	0	1	FALSE	FALSE
LSTM7	ICP anti-coral	3FTX	Type I alpha-neurotoxin sub-subfamily	>3FTX_48	Latin America	TEPPTTKTCSEGQCY	678.5	0	1	FALSE	FALSE
LSTM7	ICP anti-coral	3FTX	Type I alpha-neurotoxin sub-subfamily	>3FTX_888	Oceania	GGVSSCYKETWYDGR	678.5	0	2	FALSE	FALSE
LSTM7	ICP anti-coral	3FTX	Type I alpha-neurotoxin sub-subfamily	>3FTX_5	Africa	ENSCYKKTWRDHRGT	674.5	0	1	FALSE	FALSE
LSTM7	ICP anti-coral	3FTX	Type I alpha-neurotoxin sub-subfamily	>3FTX_1366	Africa	DLAFTTICYTHQSTA	665	0	2	FALSE	FALSE
LSTM7	ICP anti-coral	3FTX	Type I alpha-neurotoxin sub-subfamily	>3FTX_747	Asia	IIERGCGCPQVKSGI	665	0	2	FALSE	FALSE
LSTM7	ICP anti-coral	3FTX	Type I alpha-neurotoxin sub-subfamily	>3FTX_889	Latin America	FSHTAHTVEHCQKGI	662.5	0	1	FALSE	FALSE
LSTM7	ICP anti-coral	3FTX	Type I alpha-neurotoxin sub-subfamily	>3FTX_1099	Asia	FSDHRGTRSSRGCVV	655	0	1	FALSE	FALSE
LSTM8	CSL polyvalent	3FTX	Type I alpha-neurotoxin sub-subfamily	>3FTX_922	Asia	TRRCFNQQSSQPKTT	2294.5	0	3	FALSE	FALSE
LSTM8	CSL polyvalent	3FTX	Type I alpha-neurotoxin sub-subfamily	>3FTX_921	Asia	QQSSQPKTTKSCPPG	2149	0	3	FALSE	FALSE
LSTM8	CSL polyvalent	3FTX	Type I alpha-neurotoxin sub-subfamily	>3FTX_922	Asia	RRCFNQQSSQPKTTK	1668	0	3	FALSE	FALSE
LSTM8	CSL polyvalent	3FTX	Type I alpha-neurotoxin sub-subfamily	>3FTX_922	Asia	RCFNQQSSQPKTTKS	1575	0	3	FALSE	FALSE
LSTM8	CSL polyvalent	3FTX	Type I alpha-neurotoxin sub-subfamily	>3FTX_954	Asia	QQSSQPKTTKSCPLG	1038	0	2	FALSE	FALSE
LSTM8	CSL polyvalent	3FTX	Type I alpha-neurotoxin sub-subfamily	>3FTX_921	Asia	NQQSSQPKTTKSCPP	917.5	0	3	FALSE	FALSE
LSTM8	CSL polyvalent	3FTX	Type I alpha-neurotoxin sub-subfamily	>3FTX_922	Asia	FNQQSSQPKTTKSCP	882	0	3	FALSE	FALSE
LSTM8	CSL polyvalent	3FTX	Type I alpha-neurotoxin sub-subfamily	>3FTX_921	Asia	CYNQQSSQPKTTKSC	541.5	0	2	FALSE	FALSE
LSTM8	CSL polyvalent	3FTX	Type I alpha-neurotoxin sub-subfamily	>3FTX_741	Oceania	YNQQSSEAKTTTTCS	533.5	0	4	FALSE	FALSE
LSTM8	CSL polyvalent	3FTX	Type I alpha-neurotoxin sub-subfamily	>3FTX_922	Asia	CFNQQSSQPKTTKSC	491.5	0	3	FALSE	FALSE
LSTM8	CSL polyvalent	3FTX	Type I alpha-neurotoxin sub-subfamily	>3FTX_888	Oceania	YTMTCYNQQSSEAKT	464	0	3	FALSE	FALSE
LSTM8	CSL polyvalent	3FTX	Type I alpha-neurotoxin sub-subfamily	>3FTX_887	Oceania	YNQQSSQAKTTTTCS	462	0	2	FALSE	FALSE
LSTM8	CSL polyvalent	3FTX	Type I alpha-neurotoxin sub-subfamily	>3FTX_888	Oceania	TMTCYNQQSSEAKTT	433.5	0	3	FALSE	FALSE
LSTM8	CSL polyvalent	3FTX	Type I alpha-neurotoxin sub-subfamily	>3FTX_921	Asia	YTRRCYNQQSSQPKT	368.5	0	2	FALSE	FALSE
LSTM8	CSL polyvalent	3FTX	Type I alpha-neurotoxin sub-subfamily	>3FTX_741	Oceania	CYNQQSSEAKTTTTC	332	0	4	FALSE	FALSE
LSTM8	CSL polyvalent	3FTX	Type I alpha-neurotoxin sub-subfamily	>3FTX_921	Asia	YNQQSSQPKTTKSCP	327	0	2	FALSE	FALSE
LSTM8	CSL polyvalent	3FTX	Type I alpha-neurotoxin sub-subfamily	>3FTX_877	Asia	EDTCYSTFWNDHHGV	294.5	0	1	FALSE	FALSE
LSTM8	CSL polyvalent	3FTX	Type I alpha-neurotoxin sub-subfamily	>3FTX_741	Oceania	TCYNQQSSEAKTTTT	283.5	8.5	4	FALSE	TRUE
LSTM8	CSL polyvalent	3FTX	Type I alpha-neurotoxin sub-subfamily	>3FTX_920	Asia	EPQTTETCPNGEDTC	251	0	1	FALSE	FALSE
LSTM8	CSL polyvalent	3FTX	Type I alpha-neurotoxin sub-subfamily	>3FTX_921	Asia	QSSQPKTTKSCPPGE	234	0	3	FALSE	FALSE
LSTM8	CSL polyvalent	3FTX	Type I alpha-neurotoxin sub-subfamily	>3FTX_921	Asia	RCYNQQSSQPKTTKS	217.5	0	2	FALSE	FALSE
LSTM8	CSL polyvalent	3FTX	Type I alpha-neurotoxin sub-subfamily	>3FTX_1354	Africa	CEENSCYKKYWRDHR	216.5	0	5	FALSE	FALSE
LSTM8	CSL polyvalent	3FTX	Type I alpha-neurotoxin sub-subfamily	>3FTX_954	Asia	QSSQPKTTKSCPLGE	194.5	0	2	FALSE	FALSE
LSTM8	CSL polyvalent	3FTX	Type I alpha-neurotoxin sub-subfamily	>3FTX_877	Asia	CPDGEDTCYSTFWND	185	0	1	FALSE	FALSE
LSTM8	CSL polyvalent	3FTX	Type I alpha-neurotoxin sub-subfamily	>3FTX_920	Asia	EDTCYNKTWNTHRGS	182	0	1	FALSE	FALSE
LSTM8	CSL polyvalent	3FTX	Type I alpha-neurotoxin sub-subfamily	>3FTX_352	Africa	EEEPPKTCPGETNCY	170	0	1	FALSE	FALSE
LSTM9	EXP .neuro	3FTX	Type I alpha-neurotoxin sub-subfamily	>3FTX_540	Asia	VKNGIEINCCTTDRC	11000.5	0	21	FALSE	FALSE
LSTM9	EXP .neuro	3FTX	Type I alpha-neurotoxin sub-subfamily	>3FTX_348	Africa	VKPGVNLNCCRRDRC	10678	0	6	FALSE	FALSE
LSTM9	EXP .neuro	3FTX	Type I alpha-neurotoxin sub-subfamily	>3FTX_356	Africa	VKPGVNLNCCTTDRC	10641.5	0	22	FALSE	FALSE
LSTM9	EXP .neuro	3FTX	Type I alpha-neurotoxin sub-subfamily	>3FTX_23	Africa	VKKGIELNCCTTDRC	10552	0	20	FALSE	FALSE
LSTM9	EXP .neuro	3FTX	Type I alpha-neurotoxin sub-subfamily	>3FTX_347	Africa	VKPGVKLNCCTTDRC	9291	0	10	FALSE	FALSE
LSTM9	EXP .neuro	3FTX	Type I alpha-neurotoxin sub-subfamily	>3FTX_420	Asia	VKPGIKLKCCTTDRC	9112.5	0	4	FALSE	FALSE
LSTM9	EXP .neuro	3FTX	Type I alpha-neurotoxin sub-subfamily	>3FTX_279	Africa	VKKGVKINCCTTDRC	9022	0	3	FALSE	FALSE
LSTM9	EXP .neuro	3FTX	Type I alpha-neurotoxin sub-subfamily	>3FTX_416	Asia	VGNGIEINCCTTDRC	8946	0	4	FALSE	FALSE
LSTM9	EXP .neuro	3FTX	Type I alpha-neurotoxin sub-subfamily	>3FTX_586	Latin America	AIPEVKLNCCKTDRC	8915.5	0	2	FALSE	FALSE
LSTM9	EXP .neuro	3FTX	Type I alpha-neurotoxin sub-subfamily	>3FTX_612	Asia	VRNGIEINCCTTDRC	8038	0	5	FALSE	FALSE
LSTM9	EXP .neuro	3FTX	Type I alpha-neurotoxin sub-subfamily	>3FTX_351	Africa	VKPGVNLNCCRTDRC	7651	0	20	FALSE	FALSE
LSTM9	EXP .neuro	3FTX	Type I alpha-neurotoxin sub-subfamily	>3FTX_602	Africa	VKKGIGINCCTTDRC	7527.5	0	13	FALSE	FALSE
LSTM9	EXP .neuro	3FTX	Type I alpha-neurotoxin sub-subfamily	>3FTX_610	Asia	VKNGIESNCCTTDRC	7270	18	1	FALSE	TRUE
LSTM9	EXP .neuro	3FTX	Type I alpha-neurotoxin sub-subfamily	>3FTX_350	Africa	VKPGVKLNCCRTDRC	7182	0	7	FALSE	FALSE
LSTM9	EXP .neuro	3FTX	Type I alpha-neurotoxin sub-subfamily	>3FTX_890	Latin America	VKPGVQMNCCKTDRC	6821.5	0	2	FALSE	FALSE
LSTM9	EXP .neuro	3FTX	Type I alpha-neurotoxin sub-subfamily	>3FTX_368	Asia	VKKGIEINCCTTDRC	6067	0	22	FALSE	FALSE
LSTM9	EXP .neuro	3FTX	Type I alpha-neurotoxin sub-subfamily	>3FTX_327	Latin America	VKYDMIVKCCKTDRC	5814	0	1	FALSE	FALSE
LSTM9	EXP .neuro	3FTX	Type I alpha-neurotoxin sub-subfamily	>3FTX_889	Latin America	VKPGVKLKCCKTDRC	5482	0	1	FALSE	FALSE
LSTM9	EXP .neuro	3FTX	Type I alpha-neurotoxin sub-subfamily	>3FTX_644	Africa	VKKGIQLHCCTSDNC	5476	0	4	FALSE	FALSE
LSTM9	EXP .neuro	3FTX	Type I alpha-neurotoxin sub-subfamily	>3FTX_892	Latin America	VKPGVNLNCCKTDRC	5429.5	0	2	FALSE	FALSE
LSTM9	EXP .neuro	3FTX	Type I alpha-neurotoxin sub-subfamily	>3FTX_21	Africa	PRVKSKIKCCKSDNC	5316.5	0	1	FALSE	FALSE
LSTM9	EXP .neuro	3FTX	Type I alpha-neurotoxin sub-subfamily	>3FTX_891	Latin America	VKPGIHLNCCKTDRC	5140	0	2	FALSE	FALSE
LSTM9	EXP .neuro	3FTX	Type I alpha-neurotoxin sub-subfamily	>3FTX_874	Latin America	VKPGVTINCCKTDRC	4460	0	3	FALSE	FALSE
LSTM9	EXP .neuro	3FTX	Type I alpha-neurotoxin sub-subfamily	>3FTX_672	Africa	VKKGIQLHCCTTDNC	4003.5	0	2	FALSE	FALSE
LSTM9	EXP .neuro	3FTX	Type I alpha-neurotoxin sub-subfamily	>3FTX_454	Africa	VKPVIKLKCCTTDRC	3965	0	5	FALSE	FALSE
LSTM9	EXP .neuro	3FTX	Type I alpha-neurotoxin sub-subfamily	>3FTX_602	Africa	QTPTTTGCSGGENNC	2557	0	13	FALSE	FALSE
LSTM9	EXP .neuro	3FTX	Type I alpha-neurotoxin sub-subfamily	>3FTX_1374	Africa	VKSKIKIKCCKSDNC	2552.5	0	1	FALSE	FALSE
LSTM9	EXP .neuro	3FTX	Type I alpha-neurotoxin sub-subfamily	>3FTX_587	Latin America	TNPGIKFNCCSCNRC	2373	0	1	FALSE	FALSE
LSTM9	EXP .neuro	3FTX	Type I alpha-neurotoxin sub-subfamily	>3FTX_919	Asia	YTLECHNQQSSQAPT	1999.5	0	2	FALSE	FALSE
LSTM9	EXP .neuro	3FTX	Type I alpha-neurotoxin sub-subfamily	>3FTX_420	Asia	KPGIKLKCCTTDRCN	1839	0	4	FALSE	FALSE
LSTM9	EXP .neuro	3FTX	Type I alpha-neurotoxin sub-subfamily	>3FTX_23	Africa	KKGIELNCCTTDRCN	1820	0	20	FALSE	FALSE
LSTM9	EXP .neuro	3FTX	Type I alpha-neurotoxin sub-subfamily	>3FTX_416	Asia	GNGIEINCCTTDRCN	1736	0	4	FALSE	FALSE
LSTM9	EXP .neuro	3FTX	Type I alpha-neurotoxin sub-subfamily	>3FTX_347	Africa	KPGVKLNCCTTDRCN	1618	0	10	FALSE	FALSE
LSTM9	EXP .neuro	3FTX	Type I alpha-neurotoxin sub-subfamily	>3FTX_882	Africa	YTLECHNQQSSQTPT	1455	0	4	FALSE	FALSE
LSTM9	EXP .neuro	3FTX	Type I alpha-neurotoxin sub-subfamily	>3FTX_279	Africa	KKGVKINCCTTDRCN	1329	0	3	FALSE	FALSE
LSTM9	EXP .neuro	3FTX	Type I alpha-neurotoxin sub-subfamily	>3FTX_610	Asia	KNGIESNCCTTDRCN	1218	0	1	FALSE	FALSE
LSTM9	EXP .neuro	3FTX	Type I alpha-neurotoxin sub-subfamily	>3FTX_885	Africa	VKKGIELHCCTTDQC	1163	0	1	FALSE	FALSE
LSTM9	EXP .neuro	3FTX	Type I alpha-neurotoxin sub-subfamily	>3FTX_612	Asia	RNGIEINCCTTDRCN	1157.5	0	5	FALSE	FALSE
LSTM9	EXP .neuro	3FTX	Type I alpha-neurotoxin sub-subfamily	>3FTX_348	Africa	KPGVNLNCCRRDRCN	1125	0	6	FALSE	FALSE
LSTM9	EXP .neuro	3FTX	Type I alpha-neurotoxin sub-subfamily	>3FTX_350	Africa	KPGVKLNCCRTDRCN	1100	0	7	FALSE	FALSE
LSTM9	EXP .neuro	3FTX	Type I alpha-neurotoxin sub-subfamily	>3FTX_602	Africa	KKGIGINCCTTDRCN	1058	0	13	FALSE	FALSE
LSTM9	EXP .neuro	3FTX	Type I alpha-neurotoxin sub-subfamily	>3FTX_586	Latin America	IPEVKLNCCKTDRCN	999	0	2	FALSE	FALSE
LSTM9	EXP .neuro	3FTX	Type I alpha-neurotoxin sub-subfamily	>3FTX_368	Asia	KKGIEINCCTTDRCN	952	0	22	FALSE	FALSE
LSTM9	EXP .neuro	3FTX	Type I alpha-neurotoxin sub-subfamily	>3FTX_892	Latin America	KPGVNLNCCKTDRCN	929.5	0	2	FALSE	FALSE
LSTM9	EXP .neuro	3FTX	Type I alpha-neurotoxin sub-subfamily	>3FTX_351	Africa	KPGVNLNCCRTDRCN	911	0	20	FALSE	FALSE
LSTM9	EXP .neuro	3FTX	Type I alpha-neurotoxin sub-subfamily	>3FTX_454	Africa	KPVIKLKCCTTDRCN	830	0	5	FALSE	FALSE
LSTM9	EXP .neuro	3FTX	Type I alpha-neurotoxin sub-subfamily	>3FTX_707	Asia	TLECHNQQSSQTPTT	799	0	9	FALSE	FALSE
LSTM9	EXP .neuro	3FTX	Type I alpha-neurotoxin sub-subfamily	>3FTX_890	Latin America	KPGVQMNCCKTDRCN	704	0	2	FALSE	FALSE
LSTM9	EXP .neuro	3FTX	Type I alpha-neurotoxin sub-subfamily	>3FTX_23	Africa	YKKRWRDHRGYRTER	681	102	43	FALSE	TRUE
LSTM9	EXP .neuro	3FTX	Type I alpha-neurotoxin sub-subfamily	>3FTX_327	Latin America	KYDMIVKCCKTDRCG	674	0	1	FALSE	FALSE
LSTM9	EXP .neuro	3FTX	Type I alpha-neurotoxin sub-subfamily	>3FTX_416	Asia	YKKRWSDHRGYRTER	663.5	28.5	4	FALSE	TRUE
LSTM9	EXP .neuro	3FTX	Type I alpha-neurotoxin sub-subfamily	>3FTX_874	Latin America	KPGVTINCCKTDRCN	647.5	0	3	FALSE	FALSE
LSTM9	EXP .neuro	3FTX	Type I alpha-neurotoxin sub-subfamily	>3FTX_356	Africa	KPGVNLNCCTTDRCN	615	0	22	FALSE	FALSE
LSTM9	EXP .neuro	3FTX	Type I alpha-neurotoxin sub-subfamily	>3FTX_885	Africa	FVCHNQQSSQPPTTT	613.5	0	1	FALSE	FALSE
LSTM9	EXP .neuro	3FTX	Type I alpha-neurotoxin sub-subfamily	>3FTX_602	Africa	YKKEWRDNRGYRTER	599	6	13	FALSE	TRUE
LSTM9	EXP .neuro	3FTX	Type I alpha-neurotoxin sub-subfamily	>3FTX_540	Asia	KNGIEINCCTTDRCN	570	0	21	FALSE	FALSE
LSTM9	EXP .neuro	3FTX	Type I alpha-neurotoxin sub-subfamily	>3FTX_891	Latin America	KPGIHLNCCKTDRCN	534	0	2	FALSE	FALSE
LSTM9	EXP .neuro	3FTX	Type I alpha-neurotoxin sub-subfamily	>3FTX_1098	Asia	NNRYDRVVCCEKDKC	501	0	2	FALSE	FALSE
LSTM9	EXP .neuro	3FTX	Type I alpha-neurotoxin sub-subfamily	>3FTX_889	Latin America	KPGVKLKCCKTDRCN	500	0	1	FALSE	FALSE
LSTM9	EXP .neuro	3FTX	Type I alpha-neurotoxin sub-subfamily	>3FTX_416	Asia	GCGCPSVGNGIEINC	452.5	0	4	FALSE	FALSE
LSTM9	EXP .neuro	3FTX	Type I alpha-neurotoxin sub-subfamily	>3FTX_649	Asia	ECHNQQSSQTPTTTD	444	0	4	FALSE	FALSE
LSTM9	EXP .neuro	3FTX	Type I alpha-neurotoxin sub-subfamily	>3FTX_1374	Africa	IKRGCGCPRVKSKIK	435	522	2	TRUE	TRUE
LSTM9	EXP .neuro	3FTX	Type I alpha-neurotoxin sub-subfamily	>3FTX_416	Asia	NGIEINCCTTDRCNN	419	0	29	TRUE	FALSE
LSTM9	EXP .neuro	3FTX	Type I alpha-neurotoxin sub-subfamily	>3FTX_742	Asia	PQTNKSCPPGENSCY	414.5	0	11	FALSE	FALSE
LSTM9	EXP .neuro	3FTX	Type I alpha-neurotoxin sub-subfamily	>3FTX_893	Latin America	TEYRVKITCCQTDKC	414	0	1	FALSE	FALSE
LSTM9	EXP .neuro	3FTX	Type I alpha-neurotoxin sub-subfamily	>3FTX_279	Africa	KGVKINCCTTDRCNN	411	0	3	FALSE	FALSE
LSTM9	EXP .neuro	3FTX	Type I alpha-neurotoxin sub-subfamily	>3FTX_887	Oceania	YRKTWSDIRGTIIER	403	0	2	FALSE	FALSE
LSTM9	EXP .neuro	3FTX	Type I alpha-neurotoxin sub-subfamily	>3FTX_885	Africa	VCHNQQSSQPPTTTN	401	0	1	FALSE	FALSE
LSTM9	EXP .neuro	3FTX	Type I alpha-neurotoxin sub-subfamily	>3FTX_1374	Africa	RGCGCPRVKSKIKIK	399	774	1	TRUE	TRUE
LSTM9	EXP .neuro	3FTX	Type I alpha-neurotoxin sub-subfamily	>3FTX_354	Africa	GCGCPTVKPGIKLNC	397.5	0	20	FALSE	FALSE
LSTM9	EXP .neuro	3FTX	Type I alpha-neurotoxin sub-subfamily	>3FTX_887	Oceania	VKKGIERICCGTDKC	392	0	2	FALSE	FALSE
LSTM9	EXP .neuro	3FTX	Type I alpha-neurotoxin sub-subfamily	>3FTX_1374	Africa	TIIKRGCGCPRVKSK	385	357.5	2	TRUE	TRUE
LSTM9	EXP .neuro	3FTX	Type I alpha-neurotoxin sub-subfamily	>3FTX_348	Africa	GCGCPKVKPGVNLNC	385	0	48	FALSE	FALSE
LSTM9	EXP .neuro	3FTX	Type I alpha-neurotoxin sub-subfamily	>3FTX_348	Africa	QQSSQTPTTKTCSGE	371	0	14	FALSE	FALSE
LSTM9	EXP .neuro	3FTX	Type I alpha-neurotoxin sub-subfamily	>3FTX_540	Asia	SVKNGIEINCCTTDR	369.5	0	21	FALSE	FALSE
LSTM9	EXP .neuro	3FTX	Type I alpha-neurotoxin sub-subfamily	>3FTX_1354	Africa	CYKKYWRDHRGTIIE	363	0	5	FALSE	FALSE
LSTM9	EXP .neuro	3FTX	Type I alpha-neurotoxin sub-subfamily	>3FTX_891	Latin America	TTCFAKSWNDHRGRR	358	1615.5	2	TRUE	TRUE
LSTM9	EXP .neuro	3FTX	Type I alpha-neurotoxin sub-subfamily	>3FTX_276	Africa	GCGCPSVKKGIEINC	353.5	0	35	FALSE	FALSE
LSTM9	EXP .neuro	3FTX	Type I alpha-neurotoxin sub-subfamily	>3FTX_347	Africa	ECHNQQSSQAPTTKT	346	0	32	FALSE	FALSE
LSTM9	EXP .neuro	3FTX	Type I alpha-neurotoxin sub-subfamily	>3FTX_1374	Africa	IIKRGCGCPRVKSKI	338.5	0	2	TRUE	FALSE
LSTM9	EXP .neuro	3FTX	Type I alpha-neurotoxin sub-subfamily	>3FTX_279	Africa	SQPPTTKTCPGETNC	332	0	30	FALSE	FALSE
LSTM9	EXP .neuro	3FTX	Type I alpha-neurotoxin sub-subfamily	>3FTX_888	Oceania	AKKGIERICCGTDKC	325.5	0	2	FALSE	FALSE
LSTM9	EXP .neuro	3FTX	Type I alpha-neurotoxin sub-subfamily	>3FTX_742	Asia	YRKQWRDHRGTIIER	318	9.5	4	FALSE	TRUE
LSTM9	EXP .neuro	3FTX	Type I alpha-neurotoxin sub-subfamily	>3FTX_742	Asia	QPQTNKSCPPGENSC	306	0	7	FALSE	FALSE
LSTM9	EXP .neuro	3FTX	Type I alpha-neurotoxin sub-subfamily	>3FTX_540	Asia	QTPTTTGCSGGETNC	303.5	0	34	FALSE	FALSE
LSTM9	EXP .neuro	3FTX	Type I alpha-neurotoxin sub-subfamily	>3FTX_891	Latin America	TCFAKSWNDHRGRRT	300.5	559	2	FALSE	TRUE
LSTM9	EXP .neuro	3FTX	Type I alpha-neurotoxin sub-subfamily	>3FTX_173	Africa	CHNQQSSQPPTIKTC	290	0	13	FALSE	FALSE
LSTM9	EXP .neuro	3FTX	Type I alpha-neurotoxin sub-subfamily	>3FTX_885	Africa	TFVCHNQQSSQPPTT	286.5	0	1	FALSE	FALSE
LSTM9	EXP .neuro	3FTX	Type I alpha-neurotoxin sub-subfamily	>3FTX_649	Asia	QTPTTTDCSGGETNC	278	0	4	FALSE	FALSE
LSTM9	EXP .neuro	3FTX	Type I alpha-neurotoxin sub-subfamily	>3FTX_893	Latin America	YNKIWSDFRGTVIER	271	0	1	FALSE	FALSE
